# Supplementary material for: The motor domain of the kinesin Kip2 promotes microtubule polymerization at microtubule tips
Source: J Cell Biol. 2023 Apr 24;222(7):e202110126. doi: 10.1083/jcb.202110126 (PMC10130750; doi:10.1083/jcb.202110126)
Supplement: Data S1 — shows quantification of maximum aMT length (µm) in metaphase cells of indicated genotype for Fig. 1 F and Fig. 5 H; quantification of aMT dynamics in wildtype and kip2∆ preanaphase cells at 30℃ for Fig. 1, G–I; normalized GFP fluorescence intensity (%) on aMT plus-ends for Fig. 4 B; ratio of Tubulin intensity over Kip2 or MBP intensity from free GDP-Tubulin co-IP experiment for Fig. 6, C–E and Table S2; quantification of the speeds (μm/min) of GFP speckles moving along aMTs in vivo for Fig. S5, B and D; quantification of the speeds (μm/min) of GFP speckles moving along preanaphase cytoplasmic microtubules for Fig. S2 B; relative Bik1-3xGFP fluorescence (%) associated with bud-directed cytoplasmic microtubules in cells of indicated genotype for Fig. S2 C; and relative Kip2-G374A-3xsfGFP fluorescence (%) associated with bud-directed SPBs in wildtype and bik1∆ cells for Fig. S2 F. [file JCB_202110126_DataS1.xlsx]

## Sheet: Fig. 1F and Fig. 5H
Quantification of maximum aMT length (µm) in metaphase cells of indicated genotype.						Quantification of average maximum cytoplamic length (µm) in preanaphase cells of indicated genotype, using Bik1-3xGFP as the plus-end marker.
Kip2-∆T			kip2∆				WT			Kip2-wt (Kip2-TRP)			Kip2-∆N			Kip2-∆N-∆T			Kip2-K294AR296A			Kip2-R384AR385A			Kip2-R446A
clone1	clone2	clone3	clone1	clone2	clone3	clone1	clone1	clone2	clone3	clone1	clone2	clone3	clone1	clone2	clone3	clone1	clone2	clone3	clone1	clone2	clone3	clone1	clone2	clone3	clone1	clone2	clone3
2.453	1.457	1.6725	1.1991	0.73514	1.098	1.0317	2.7233	1.9669	1.8552	1.2001	2.1715	2.3599	1.8934	2.7424	3.1954	1.4169	1.3502	0.90714	2.7542	1.4708	1.0079	1.1647	1.524	1.5249	2.0256	1.1139	2.3765
2.586	1.4731	1.0855	1.216	1.6409	1.8044	1.7517	1.7787	2.7553	2.1423	0.7579	2.1828	3.5647	1.3274	3.0856	2.2094	0.83802	0.81584	1.2145	1.3574	1.4665	1.9507	1.1502	1.2637	1.0635	1.363	0.79707	1.0493
1.3185	0.97583	1.4624	2.1488	1.5241	1.0759	2.4364	2.9602	1.9113	1.5484	2.4193	1.778	2.2395	1.3894	3.5478	3.7636	0.91391	1.4172	1.2001	1.2171	0.71164	1.4448	1.0192	1.1102	1.1739	0.92968	1.7835	2.05
1.2553	1.1753	1.3642	1.0718	1.5476	0.73823	1.1008	2.0832	2.0083	1.8907	2.1445	2.7984	1.3067	2.4217	2.4509	3.2515	0.68027	0.79827	2.0158	1.475	1.0881	2.8269	1.6077	1.2309	1.4054	1.3823	1.4479	1.5907
1.5512	1.3346	2.3184	1.3691	1.8965	1.1992	2.3703	2.2632	2.5338	1.4967	3.7499	1.7092	2.5141	3.3128	4.1104	2.6434	0.73886	1.0886	0.84744	1.5636	1.4412	1.6302	1.0129	0.83165	1.321	0.69414	1.3543	2.0707
0.97907	2.4042	2.4199	1.7259	1.8965	1.6489	2.2395	2.7568	1.48	1.4177	1.6436	2.445	1.3757	3.1557	3.7054	5.0123	1.3138	1.2932	1.1604	0.80724	1.7895	1.1474	1.398	1.4789	1.147	1.2634	1.608	1.9969
1.2753	1.1393	1.8715	1.1204	0.90436	1.3683	1.6774	2.7734	1.0982	1.7353	2.3765	2.6403	2.4772	4.6331	2.5673	1.4967	2.5959	1.3801	1.2224	1.3574	1.6404	1.7848	1.5944	1.7145	1.212	0.94832	1.954	1.5398
1.6348	0.84225	2.5068	0.72643	1.1414	1.1797	2.9291	2.1722	1.48	0.92576	1.228	2.1264	2.3599	2.8293	4.5682	3.7137	1.0671	1.4661	0.73786	0.98277	2.4098	2.1826	0.78902	2.0792	1.4069	1.2242	1.3366	0.92784
1.1694	1.4898	1.4853	1.1992	1.5048	2.0552	2.8492	1.9975	2.5888	1.6986	1.3205	1.583	2.718	3.2989	2.2024	3.9771	2.5959	1.1856	1.2581	1.4324	1.583	1.2261	1.5944	1.5804	1.942	1.4402	1.0278	2.1402
1.6738	1.4649	1.1958	1.2216	0.94495	1.4949	2.7278	2.9322	1.7021	2.3716	2.0783	3.2828	1.5977	3.117	3.8036	3.7291	0.74848	1.6673	1.6461	1.8346	1.8561	1.9112	1.6445	1.7049	0.87799	1.3877	2.0061	1.3199
2.4018	1.5742	2.5335	1.9884	1.5181	1.1992	3.0778	3.1243	3.4874	1.4625	1.7516	1.8474	1.7718	3.1481	2.5573	4.3381	2.117	1.3971	0.8008	1.065	1.1251	1.3646	0.7918	1.0419	1.7307	1.0096	1.6198	1.6619
1.6348	1.4576	1.5783	1.0131	1.5181	1.2013	3.8301	1.9738	3.5095	2.3031	1.4478	2.9767	2.718	3.2931	2.8796	3.1723	1.0376	1.4455	1.1252	0.67499	1.3225	1.9898	1.1489	0.82767	0	1.149	1.5206	1.9481
1.4731	1.2161	1.4679	1.7632	2.0265	1.3688	1.8725	2.7031	1.2226	2.3995	1.9221	1.1431	1.7276	2.8642	2.9304	3.9586	0.95246	1.6501	1.5799	0.95167	1.5731	1.2192	1.1485	1.2334	0	1.351	1.2071	2.0059
1.2191	1.865	1.5399	1.0864	1.597	1.3502	2.5745	2.2405	2.5971	1.0319	1.8393	1.7604	2.3843	1.6934	3.3606	3.421	0.80879	1.3947	1.0891	0.72969	0.887	1.2261	1.3222	1.8475	0	1.1633	1.6363	0
1.5185	1.5506	1.6387	1.7521	1.0244	1.5313	1.0453	1.4986	1.4522	3.485	3.4231	2.3617	2.0811	3.4437	1.126	2.9553	0	1.1068	1.5799	1.3957	1.1077	1.2052	1.3142	1.2698	0	1.1342	1.1967	0
1.7216	1.318	1.8658	1.2711	1.6949	1.135	2.4233	2.7527	2.1474	1.4799	1.6722	1.5065	2.5416	3.2259	2.4859	1.6234	0	2.1906	1.0325	0.8413	1.1689	1.0235	1.6102	0.69127	0	1.7273	2.0181	0
3.3602	1.3975	1.9601	1.7724	0.81483	2.0376	1.8956	1.632	3.1712	1.8505	1.7865	1.4473	2.2599	3.7112	2.4651	3.6812	0	1.1068	1.7287	1.2837	1.1762	0.9369	1.3347	1.1235	0	1.4185	0.87549	0
3.1281	1.1853	1.1423	1.2807	1.6774	1.6802	1.4431	2.4197	2.0799	1.6043	1.2651	2.0429	2.1623	3.7595	3.5312	3.6732	0	1.9033	1.1182	1.6426	1.5548	1.4094	1.5643	1.536	0	1.216	1.2109	0
2.2744	1.3634	1.7493	0.94424	1.2138	0.94785	2.0629	1.5096	1.5937	2.011	1.4189	3.8387	1.9563	2.9758	3.068	1.3479	0	1.7984	0.85316	1.4682	1.9676	0.99173	1.286	2.135	0	1.1143	1.7439	0
1.6207	1.8091	1.7895	1.1523	0.83101	1.1053	2.5223	2.8683	1.5085	1.4994	1.4236	1.6436	2.4515	3.0957	3.128	3.2413	0	1.4223	1.3007	1.4282	1.3961	0.94157	0.99593	1.4311	0	1.6495	1.6241	0
3.3601	1.6176	1.8276	1.6583	1.4474	1.2356	1.9325	1.9952	2.2726	1.6467	2.1554	2.4327	3.2898	2.5397	2.0727	3.507	0	1.8242	1.2459	1.4859	1.1395	1.0976	1.2762	1.486	0	1.3195	1.3202	0
2.249	1.2787	1.0508	1.698	2.6444	0.89905	1.9513	1.1341	2.1474	1.9714	2.1727	1.6574	1.6509	3.0665	2.8321	1.3276	0	1.6501	1.7446	1.5883	1.2582	1.5253	0.84771	1.4054	0	1.0913	1.3011	0
1.2191	1.8337	1.4456	2.5293	2.7011	1.0362	2.7894	1.8633	2.39	1.3039	1.3023	2.2632	2.2668	1.882	2.8913	2.0972	0	0.80303	1.118	1.2907	1.573	1.2299	1.4807	1.3395	0	1.062	1.5565	0
1.1796	2.1001	1.5149	0.93311	1.1555	1.7932	2.0155	2.3522	2.0428	3.2697	1.1903	1.9805	3.0823	1.3064	2.8563	4.4665	0	1.1479	1.2877	0.89036	1.2316	1.8485	0.9083	1.8673	0	2.177	3.2992	0
2.9702	1.1846	1.4029	2.6444	1.6054	1.879	0.92135	3.1645	0.79479	2.666	1.8984	1.8792	2.5553	2.2607	3.223	5.7202	0	1.3606	1.1778	1.2989	1.2825	1.2279	1.5894	1.0829	0	1.7227	1.5935	0
1.6026	1.3634	1.3748	0.95559	1.1984	0.99924	1.3111	1.968	2.0577	2.61	2.1439	2.5615	2.4901	2.4749	1.4658	3.3989	0	1.519	1.2994	0.85196	1.7253	1.1113	1.2392	1.5222	0	1.0755	1.754	0
1.5099	1.439	1.2581	1.4356	1.9711	1.5	2.5613	1.5856	3.5095	1.1404	1.3864	2.2055	2.5096	3.3579	4.052	2.6014	0	1.5852	2.1972	1.1603	1.4728	1.6733	1.8838	1.5471	0	1.687	0.87317	0
1.8429	1.7685	1.4495	1.654	1.7354	3.175	1.9577	2.0624	1.5357	2.6699	1.9191	1.3833	1.8698	1.7701	3.524	3.332	0	0.849	1.1769	1.8346	1.1798	1.3631	1.5978	0.96971	0	1.19	1.3442	0
1.4101	0.99758	1.2957	1.0874	1.1685	1.1079	3.1457	0.97711	2.7092	1.2666	1.4952	2.4928	2.7055	2.8678	3.2384	1.966	0	1.0749	1.5146	1.7416	1.7268	1.3085	2.2632	1.1602	0	2.2184	0.68743	0
1.8592	2.1001	1.3101	1.235	1.2807	1.384	1.7197	1.3526	2.5294	1.962	2.0612	2.0437	1.5456	3.412	2.7068	1.434	0	1.1847	1.6731	1.6047	0.8567	1.0531	0	1.5304	0	1.7643	0	0
1.5636	1.8897	1.6794	1.041	0.90128	0.99656	1.4042	2.0815	1.7053	1.1805	2.1974	1.7134	1.6049	3.0075	2.4709	2.7178	0	1.015	1.5055	1.6834	0.98393	1.1875	0	1.5694	0	1.4109	0	0
0.80383	1.4703	2.5656	0.81985	1.036	2.0439	1.8511	3.0134	3.3744	2.2628	3.146	2.9399	2.2952	1.6181	3.2822	3.0683	0	0.82802	1.1751	0.95167	0.95854	1.6473	0	1.1344	0	1.3282	0	0
0.86757	1.7685	1.119	1.6261	1.5641	1.4669	2.9697	1.272	1.777	1.8995	2.2668	2.4622	1.1841	2.4978	1.9362	3.7088	0	1.1371	2.0398	1.259	1.1498	1.3924	0	1.1693	0	1.2933	0	0
1.8462	1.6514	1.8855	1.1701	1.497	0.75584	1.7182	1.8669	2.8116	1.1121	1.5519	1.3698	2.5096	4.4016	3.4202	3.358	0	1.2026	0	0.80981	1.091	2.122	0	1.2096	0	1.3136	0	0
2.6922	1.06	1.041	1.2424	1.367	1.1561	0.97258	1.7193	2.8743	1.3278	2.1443	2.4544	1.784	2.2	2.5833	2.9802	0	1.4239	0	2.1101	2.1163	1.2052	0	1.1613	0	0.69961	0	0
0.9684	0.85138	1.7423	1.6441	1.2021	1.3644	2.7422	2.8017	2.1612	1.6291	1.9505	1.9225	1.8017	3.4613	3.9315	2.8389	0	1.632	0	0.79925	1.402	0	0	1.2897	0	1.6447	0	0
1.7505	1.1241	1.803	1.2178	1.3534	1.6241	1.6991	1.5777	2.5516	1.0829	2.0197	1.7089	1.8213	2.1382	3.6092	2.8823	0	1.222	0	1.4682	1.521	0	0	1.6841	0	1.6543	0	0
0.94359	1.366	1.2499	1.5131	1.502	2.1554	1.7359	2.2608	1.637	1.3855	1.6791	2.1899	2.7168	3.4662	3.9699	2.7875	0	1.7304	0	1.1313	1.2148	0	0	1.8881	0	1.3717	0	0
1.4978	2.3283	1.2879	0.88519	1.0492	1.1575	1.861	1.2925	2.2779	1.8635	2.1251	1.7186	1.9383	2.9411	1.7973	3.1511	0	0.74362	0	0.84141	1.973	0	0	0.9474	0	1.584	0	0
1.7992	0.98244	1.7874	2.7011	1.4477	2.0256	2.5868	2.0946	2.3669	2.1992	1.1293	2.3858	1.9579	2.4734	3.1974	2.1527	0	1.222	0	1.6861	1.2195	0	0	1.4008	0	1.164	0	0
2.2089	1.3501	1.3915	1.3467	1.5212	0.94633	2.8725	2.4415	1.5564	2.2869	1.992	1.6533	2.3152	2.9116	3.3692	4.1819	0	1.578	0	0.94111	1.6766	0	0	1.5553	0	0.71198	0	0
1.4729	1.5259	1.2227	1.5119	1.6753	1.5084	1.3735	1.6983	1.271	2.6778	1.3758	1.7995	1.4851	2.0151	2.2796	4.7873	0	1.0588	0	1.4045	2.2325	0	0	0	0	1.2448	0	0
0.96838	1.4689	1.2275	1.5048	1.5555	1.175	1.5233	2.3567	1.0351	2.2322	1.1293	1.8745	3.0137	2.4409	2.0391	2.6881	0	0	0	2.1082	0.98173	0	0	0	0	1.3282	0	0
2.674	2.0793	1.197	1.1806	1.2216	1.1058	2.8646	2.5712	1.5907	1.6977	1.3729	1.6383	1.8012	1.9521	0.79693	2.5891	0	0	0	1.5211	1.0425	0	0	0	0	1.2403	0	0
1.473	1.4818	1.2275	1.6774	0.93311	2.789	1.7084	1.7878	1.9592	1.5375	1.9569	1.8706	2.8711	3.1838	2.8111	2.626	0	0	0	1.6288	1.5246	0	0	0	0	0.71464	0	0
1.9302	1.4929	2.1123	1.8114	1.3654	1.3624	1.5585	2.7629	2.0616	1.4541	1.8652	1.1729	1.0709	2.1401	3.1518	3.3776	0	0	0	1.3708	1.7556	0	0	0	0	1.0606	0	0
1.0805	1.6762	0.88479	0.92795	1.3893	1.3079	1.8757	2.612	2.3509	1.9449	1.8576	2.4187	1.5223	2.6307	2.3214	2.3712	0	0	0	0	1.8754	0	0	0	0	0.92974	0	0
2.3466	1.4514	2.233	1.3686	0.98509	1.3826	1.6974	1.0808	1.6457	2.97	1.8636	1.096	1.6578	3.0456	1.8884	2.549	0	0	0	0	1.1601	0	0	0	0	1.6543	0	0
2.1569	1.4248	2.2548	1.1663	1.5239	1.1699	2.3632	1.5486	1.6397	2.2187	1.4003	2.6197	3.3756	3.1221	3.2232	2.7139	0	0	0	0	1.1027	0	0	0	0	1.6927	0	0
2.0405	1.5644	1.2379	1.318	1.0221	2.1282	1.5892	2.2687	2.2921	1.9797	1.8382	2.0455	1.6481	3.2548	3.569	3.0652	0	0	0	0	1.5043	0	0	0	0	0.90787	0	0
1.2253	1.5434	1.4605	1.0902	1.2087	1.3556	2.4978	1.7658	2.4713	2.4234	2.0475	3.4871	2.729	2.5296	3.5944	2.9957	0	0	0	0	1.3218	0	0	0	0	1.6454	0	0
2.0942	1.0796	1.2334	1.4599	1.216	1.703	2.3387	2.3779	1.272	3.9442	1.8067	2.4751	1.6318	2.5481	1.1716	2.4682	0	0	0	0	1.0924	0	0	0	0	1.1291	0	0
1.3446	1.242	1.2576	1.8077	1.7724	1.4163	1.3308	2.0679	3.1129	1.7276	1.8052	2.7723	2.5521	2.4446	2.9949	3.3013	0	0	0	0	1.2063	0	0	0	0	1.89	0	0
2.5684	1.6834	1.1208	1.1596	1.1872	1.8002	3.5283	2.7117	1.9199	2.4235	2.089	1.7237	2.4974	3.1238	3.6227	2.1286	0	0	0	0	1.6977	0	0	0	0	1.4688	0	0
0.93442	1.379	1.588	1.3756	1.2981	1.2956	2.1294	1.8541	2.2252	2.1581	2.0998	2.0174	1.6554	2.0272	1.6973	3.1223	0	0	0	0	1.3538	0	0	0	0	1.4111	0	0
1.4959	1.168	1.2797	1.582	1.7046	1.3465	1.3006	1.8421	2.6481	1.9719	2.1295	1.8772	2.3559	2.7038	2.653	3.25	0	0	0	0	1.1545	0	0	0	0	1.1667	0	0
2.1627	1.6699	1.0569	1.4529	0.81222	1.2272	3.4739	2.1975	1.7138	2.2679	1.9764	2.2506	1.6317	2.2329	3.2826	2.8673	0	0	0	0	1.4392	0	0	0	0	1.1543	0	0
2.6689	1.4407	1.2341	1.4705	1.5603	1.6199	0.8204	1.8362	2.1641	3.0342	1.486	1.9042	1.8727	3.5711	3.4342	2.9461	0	0	0	0	0.8358	0	0	0	0	1.7273	0	0
1.549	2.2727	1.6947	1.0115	1.3037	1.9616	1.5377	2.1268	1.3436	2.288	2.2732	1.6199	2.6536	2.4953	1.2193	3.6937	0	0	0	0	0.72559	0	0	0	0	1.1179	0	0
1.9621	1.4116	1.554	1.0441	0.80629	1.4722	2.4071	1.3957	1.2451	1.6839	1.5599	1.8735	1.9744	1.7721	1.8747	2.5011	0	0	0	0	1.8343	0	0	0	0	0.75746	0	0
1.7298	1.5669	1.407	0.97585	0.95716	1.4866	2.9904	2.0422	1.2601	2.1699	1.9113	3.12	1.873	1.8379	4.1821	2.4275	0	0	0	0	0	0	0	0	0	0.81174	0	0
1.864	1.4064	0.92042	1.4964	1.7977	1.1397	1.8058	1.4295	2.5616	3.0551	1.8079	1.8625	1.1707	2.5927	2.176	3.2595	0	0	0	0	0	0	0	0	0	1.1421	0	0
2.0325	1.715	1.6687	1.5915	2.0794	2.0391	1.5645	2.0442	1.8976	2.1035	2.3808	1.0111	1.8873	2.2083	3.5213	2.8635	0	0	0	0	0	0	0	0	0	0	0	0
1.5374	1.1407	1.4025	1.9671	1.5436	1.1012	1.4357	1.5899	1.9065	3.0547	1.2955	1.6198	2.1784	3.5286	3.0815	1.9645	0	0	0	0	0	0	0	0	0	0	0	0
1.864	0.97963	1.9361	1.4595	0.85137	1.5291	1.4252	2.0286	1.6793	2.4471	1.3999	1.8945	1.5419	2.0625	2.4457	2.7901	0	0	0	0	0	0	0	0	0	0	0	0
1.6749	1.2398	1.0822	1.0946	2.7255	1.5324	1.6574	1.9368	1.6883	3.4816	1.3955	3.0976	1.8464	1.8658	2.0815	2.301	0	0	0	0	0	0	0	0		0	0
1.0879	0.87212	1.0835	0.87589	0.91021	1.1332	2.7779	4.3356	2.0538	1.3191	2.352	2.0389	2.392	2.1352	3.095	2.1829	0	0	0	0	0	0	0	0		0	0
1.3769	1.2043	1.5333	1.2644	1.1408	1.5614	1.2463	1.8967	1.4681	3.0861	1.8163	3.4078	2.415	2.8328	2.9411	3.4775	0	0	0	0	0	0	0	0		0	0
0.95752	1.5452	0	1.4163	1.1381	0.86269	3.2729	2.101	1.7548	2.1433	1.7637	1.9822	1.6094	2.0171	3.5799	2.6059	0	0	0	0	0	0	0	0		0	0
1.2554	1.4909	0	1.7091	0.87843	1.2313	2.1101	1.8023	2.2688	1.9224	2.2653	2.1838	1.0742	3.5029	4.04	3.2891	0	0	0	0	0	0	0	0		0	0
1.1715	1.5679	0	1.0998	1.4713	1.9888	2.6493	2.6376	1.924	2.3705	1.0058	2.308	3.2416	2.5773	2.2157	2.7302	0	0	0	0	0	0	0	0		0	0
2.0033	0.96362	0	1.3063	1.0571	1.2966	1.9545	1.5905	3.0607	1.9082	1.8318	2.2536	1.4773	3.1357	4.5548	3.1729	0	0	0	0	0	0	0	0		0	0
1.3126	1.1367	0	1.0739	1.0753	1.401	1.3234	2.0448	1.7243	2.7951	1.4021	1.4812	2.498	3.5615	2.1016	2.3804	0	0	0	0	0	0	0	0		0	0
1.1415	1.6448	0	2.7337	0	1.085	1.7475	1.361	1.4501	1.8006	1.6253	1.7616	2.1726	3.3033	3.1154	3.7108	0	0	0	0	0	0	0	0		0	0
1.9239	1.6295	0	1.495	0	1.6115	1.2645	1.3368	2.0324	1.984	1.1711	1.7139	2.5755	1.8831	3.1794	3.0979	0	0	0	0	0	0	0	0		0	0
1.8357	1.7944	0	0.88897	0	1.1339	1.7613	1.0903	1.924	1.8834	1.9365	3.0431	2.4907	2.2914	2.3171	1.8937	0	0	0	0	0	0	0	0		0	0
1.4799	1.8233	0	2.1685	0	1.2258	2.3646	1.6212	2.5362	2.3725	2.0622	1.8869	1.8721	2.1247	1.4213	2.9299	0	0	0	0	0	0	0	0		0	0
1.7503	1.5915	0	0.78035	0	1.2966	1.3589	1.5662	1.1776	1.7008	1.6253	1.8996	2.2635	1.5255	2.4833	2.2874	0	0	0	0	0	0	0	0		0	0
0.90631	1.3043	0	0.98126	0	1.3919	1.1693	1.8909	2.0109	1.785	1.755	1.3034	3.3715	4.0697		2.7145	0	0	0	0	0	0	0	0		0	0
1.4358	1.629	0	1.2412	0	1.376	1.5736	2.6395	1.9921	2.8486	2.2797	1.2483	2.3309	2.1772		2.8317	0	0	0	0	0	0	0	0		0	0
1.0501	1.3872	0	0.97831	0	1.3536	2.3646	0.97453	0.75369	1.4398	2.1967	1.1006	3.0403	2.0008		2.8116	0	0	0	0	0	0	0	0		0	0
1.9598	0.89652	0	1.0987	0	1.1124	1.8197	2.0472	1.6996	2.7435	1.3036	2.3134	1.299			3.2595	0	0	0	0	0	0	0	0		0	0
1.298	1.1981	0	1.0779	0	0.89447	2.0504	2.3617	3.6627	0.85227	2.4212	1.5652	1.8767			2.8467	0	0	0	0	0	0	0	0		0	0
1.2042	0	0	1.3897	0	1.0736	2.3136	1.3888	1.848	2.6484		1.9867	2.1613			2.2874	0	0	0	0	0	0	0	0		0	0
1.8242	0	0	1.1519	0	1.8553	1.7847	2.6054	2.9789	1.1526		1.5361	2.1613			4.1633	0	0	0	0	0	0	0	0		0	0
1.7552	0	0	1.1202	0	1.3364	1.6141	1.2732	2.4461	2.735		2.796	1.7962			4.1621	0	0	0	0	0	0	0	0		0	0
1.3132	0	0	1.1379	0	1.362	1.2591	1.1775	2.2401	1.7132		1.6447	2.8676			1.4058	0	0	0	0	0	0	0	0		0	0
1.2178	0	0	0.86747	0	1.5775	1.3476	2.2238	2.3652	1.0032		2.4127	2.1546			3.2845	0	0	0	0	0	0	0	0		0	0
1.5727	0	0	1.2303	0	1.1584	3.3134	2.2547	2.5742	1.5661		2.7149	1.6567			4.3779	0	0	0	0	0	0	0	0		0	0
2.4521	0	0	1.3858	0	0.81561	0.75431	2.4842	3.1963	2.7214		2.9698	1.6044			3.5519	0	0	0	0	0	0	0	0		0	0
1.3066	0	0	0.99287	0	1.8137	2.5487	2.7793	1.3674	3.7649		2.0134	1.0958			3.2895	0	0	0	0	0	0	0	0		0	0
1.9178	0	0	2.1685	0	1.4312	2.9489	1.9729	2.6719	2.2019		1.3977	2.0463			2.8978	0	0	0	0	0	0	0	0		0	0
1.1748	0	0	1.829	0	1.0384	1.59	2.6699	1.3953	1.8716		1.8806	1.701			4.1284	0	0	0	0	0	0	0	0		0	0
1.2012	0	0	1.338	0	1.8307	1.6045	2.6699	2.2175	2.2321		2.9125	1.8315			3.8816	0	0	0	0	0	0	0	0		0	0
2.0831	0	0	1.4076	0	1.344	1.5222	1.1382	1.6298	1.459		1.9513	1.359			4.5561	0	0	0	0	0	0	0	0		0	0
1.4853	0	0	0.96355	0	1.6443	2.4912	2.0579	1.9171	1.7825		2.023	2.3452			3.2774	0	0	0	0	0	0	0	0		0	0
1.682	0	0	1.6897	0	1.1918	2.1829	1.2147	1.5701	1.946		1.4089	1.7846			2.2053	0	0	0	0	0	0	0	0		0	0
1.4984	0	0	1.0505	0	1.5309	2.7945	2.6699	2.1678	1.4279		2.3635	2.8808			2.7525	0	0	0	0	0	0	0	0		0	0
0	0	0	2.0121	0	1.2664	1.5359	2.0333	2.3806	1.6368		1.0939	1.5703			3.1099	0	0	0	0	0	0	0	0		0	0
0	0	0	1.3424	0	1.5327	3.4019	2.5869	1.8915	2.4396		2.4347	2.1859			3.2013	0	0	0	0	0	0	0	0		0	0
0	0	0	1.8217	0	1.4704	1.7187	2.6229	3.217	2.3804		2.2084	1.9781			2.3853	0	0	0	0	0	0	0	0		0	0
0	0	0	1.2507	0	1.2683		1.3726	2.4008	2.2543		1.6924	1.3837			3.2985	0	0	0	0	0	0	0	0		0	0
0	0	0	1.8953	0	1.2854		1.8481	2.2857			2.7944	1.7662			2.2314	0	0	0	0	0	0	0	0		0	0
0	0	0	1.8629	0	1.8784		3.2047	2.1019			2.3863	1.3912			2.1233	0	0	0	0	0	0	0	0		0	0
0	0	0	1.1851	0	1.5114		2.4299	2.4986			2.9367	1.3067			3.5867	0	0	0	0	0	0	0	0		0	0
0	0	0	1.1759	0	1.5354		2.4134	1.7535			2.9201	1.453			3.04	0	0	0	0	0	0	0	0		0	0
0	0	0	1.5545	0	1.1277		1.7095	2.082			2.7678	1.683			2.0008	0	0	0	0	0	0	0	0		0	0
0	0	0	1.3932	0	1.8247		1.1091	2.669			1.4551	2.3737			2.7926	0	0	0	0	0	0	0	0		0	0
0	0	0	1.2828	0	2.5014		3.1743	2.4721			1.9356	1.5555			3.0479	0	0	0	0	0	0	0	0		0	0
0	0	0	1.6826	0	1.297		1.5542	1.6307			2.4607	1.6275			3.0076	0	0	0	0	0	0	0	0		0	0
0	0	0	1.1971	0	1.2455		2.2701	1.996			4.4942	1.1928			2.581	0	0	0	0	0	0	0	0		0	0
0	0	0	1.192	0	1.2329		2.9567	1.8156			2.1642	2.8276			3.7455	0	0	0	0	0	0	0	0		0	0
0	0	0	1.2546	0	1.0881		2.5286	2.6561			1.8838	2.0626			3.2203	0	0	0	0	0	0	0	0		0	0
0	0	0	0	0	1.9804		0.92317	1.9235			1.2011	1.5613			2.2403	0	0	0	0	0	0	0	0		0	0
0	0	0	0	0	1.1576		1.7839	3.0802			1.8526	2.8631			3.0307	0	0	0	0	0	0	0	0		0	0
0	0	0	0	0	1.5907		2.7174	1.734			2.2218	2.1199			2.7806	0	0	0	0	0	0	0	0		0	0
0	0	0	0	0	0		2.3828	3.0847			1.5743	2.4399			3.7779		0	0	0	0	0	0	0		0	0
0	0	0	0	0	0		1.7363	1.8979			1.5867	1.3974			3.2059		0	0	0	0	0	0	0		0	0
0	0	0	0	0	0		3.1608	3.3616			2.5646	1.6472			3.4379		0	0	0	0	0	0	0		0	0
0	0	0	0	0	0		2.42	1.9358				2.029			3.6078		0	0	0	0	0	0	0		0	0
0	0	0	0	0	0		2.8921	1.8924				1.9687			2.1063		0	0	0	0	0	0	0		0	0
0	0	0	0	0	0		2.7721	2.6229				2.2724			2.9191		0	0	0	0	0	0	0		0	0
0	0	0	0	0	0		1.9033	1.8493				1.8052			3.6362		0	0	0	0	0	0	0		0	0
0	0	0	0	0	0		1.6264	1.8066				1.3842			2.1063		0	0	0	0	0	0	0		0	0
0	0	0	0	0	0		1.168	4.2961				2.5061			2.7057		0	0	0	0	0	0	0		0	0
0	0	0	0	0	0		2.1263	1.3482				1.3889			2.8648		0	0	0	0	0	0	0		0	0
0	0	0	0	0	0		2.3208	3.3785				2.8096			3.0235		0	0	0	0	0	0	0		0	0
0	0	0	0	0	0		2.4602	1.9139				2.6487			3.6902		0	0	0	0	0	0	0		0	0
0	0	0	0	0	0		3.4562	2.1787				1.5296			3.9963		0	0	0	0	0	0	0		0	0
0	0	0	0	0	0		3.6044	2.5976				1.5518			1.9137		0	0	0	0	0	0	0		0	0
0	0	0	0	0	0		1.7711	1.9618				2.624			3.6005		0	0	0	0	0	0	0		0	0
0	0	0	0	0	0		2.6581	1.9054				1.5725			2.1925		0	0	0	0	0	0	0		0	0
0	0	0	0	0	0		1.5885	1.6535				1.158			2.6495		0	0	0	0	0	0	0		0	0
0	0	0	0	0	0		1.232	3.207							2.6495		0	0	0	0	0	0	0		0	0
0	0	0	0	0	0		2.8626	3.5985							2.7228		0	0	0	0	0	0	0		0	0
0	0	0	0	0	0		1.6626	2.6053							2.7057		0	0	0	0	0	0	0		0	0
0	0	0	0	0	0		1.3768	3.5985							2.9517		0	0	0	0	0	0	0		0	0
0	0	0	0	0	0		1.9276	2.357							3.1297		0	0	0	0	0	0	0		0	0
0	0	0	0	0	0		2.3523	2.522							2.1727		0	0	0	0	0	0	0		0	0
0	0	0	0	0	0		2.4525	1.6014							2.7766		0	0	0	0	0	0	0		0	0
0	0	0	0	0	0		2.4431	1.6015							3.0618		0	0	0	0	0	0	0		0	0
0	0	0	0	0	0		1.4191	2.2205							2.9003		0	0	0	0	0	0	0		0	0
0	0	0	0	0	0		1.0439	2.296							3.4122		0	0	0	0	0	0	0		0	0
0	0	0	0	0	0		1.8327	2.8539							2.5649		0	0	0	0	0	0	0		0	0
0	0	0	0	0	0		1.3848	1.624							4.2175		0	0	0	0	0	0	0		0	0
0	0	0	0	0	0		2.2936								4.4723		0	0	0	0	0	0	0		0	0
0	0	0	0	0	0		1.6168								3.1421		0	0	0	0	0	0	0		0	0
0	0	0	0	0	0		2.5364								2.9518		0	0	0	0	0	0	0		0	0
0	0	0	0	0	0		3.0429								3.2007		0	0	0	0	0	0	0		0	0
0	0	0	0	0	0		2.4268								2.7439		0	0	0	0	0	0	0		0	0
0	0	0	0	0	0		2.0542								3.0928		0	0	0	0	0	0	0		0	0
0	0	0	0	0	0		2.062								1.3018		0	0	0	0	0	0	0		0	0
0	0	0	0	0	0		2.5573								4.095		0	0	0	0	0	0	0		0	0
0	0	0	0	0	0		1.5519								2.3413		0	0	0	0	0	0	0		0	0
0	0	0	0	0	0		1.9627								2.644		0	0	0	0	0	0	0		0	0
0	0	0	0	0	0		2.4271								2.9249		0	0	0	0	0	0	0		0	0
0	0	0	0	0	0		2.023								2.5413		0	0	0	0	0	0	0		0	0
0	0	0	0	0	0		2.2218								3.9258		0	0	0	0	0	0	0		0	0
0	0	0	0	0	0		2.0702								3.1022		0	0	0	0	0	0	0		0	0
0	0	0	0	0	0		2.0118								2.7006		0	0	0	0	0	0	0		0	0
0	0	0	0	0	0		1.6646								3.9258		0	0	0	0	0	0	0		0	0
0	0	0	0	0	0		2.2669								3.1115		0	0	0	0	0	0	0		0	0
0	0	0	0	0	0		1.3534								2.7743		0	0	0	0	0	0	0		0	0
0	0	0	0	0	0										4.7676		0	0	0	0	0	0	0		0	0
0	0	0	0	0	0										4.9256		0	0	0	0	0	0	0		0	0
0	0	0	0	0	0										3.3111		0	0	0	0	0	0	0		0	0
0	0	0	0	0	0										1.6533		0	0	0	0	0	0	0		0	0
0	0	0	0	0	0										3.8536		0	0	0	0	0	0	0		0	0
0	0	0	0	0	0										2.5769		0	0	0	0	0	0	0		0	0
0	0	0	0	0	0										2.6513		0	0	0	0	0	0	0		0	0
0	0	0	0	0	0										2.0915		0	0	0	0	0	0	0		0	0
0	0	0	0	0	0										1.8483		0	0	0	0	0	0	0		0	0
0	0	0	0	0	0										3.3111		0	0	0	0	0	0	0		0	0
0	0	0	0	0	0										2.6519		0	0	0	0	0	0	0		0	0
0	0	0	0	0	0										3.2883		0	0	0	0	0	0	0		0	0
0	0	0	0	0	0										4.0759		0	0	0	0	0	0	0		0	0
0	0	0	0	0	0										3.9576		0	0	0	0	0	0	0		0	0
0	0	0	0	0	0												0	0	0	0	0	0	0		0	0
0	0	0	0	0	0												0	0	0	0	0	0	0		0	0
0	0	0	0	0	0												0	0	0	0	0	0	0		0	0
0	0	0	0	0	0												0	0	0	0	0	0	0		0	0
0	0	0	0	0	0												0	0	0	0	0	0	0		0	0
0	0	0	0	0	0												0	0	0	0	0	0	0		0	0
0	0	0	0	0	0												0	0	0	0		0	0		0	0
0	0	0	0	0	0												0	0	0	0		0	0		0	0
0	0	0	0	0	0												0	0	0	0		0	0		0	0
0	0	0	0	0	0												0	0	0	0		0	0		0	0
0	0	0	0	0	0												0	0	0	0		0	0		0	0
0	0	0	0	0	0												0	0	0	0		0	0		0	0
0	0	0	0	0	0												0	0	0	0		0	0		0	0
0	0	0	0	0	0												0	0	0	0		0	0		0	0
0	0	0	0	0	0												0	0	0	0		0	0		0	0
0	0	0	0	0	0												0	0	0	0		0	0		0	0
0	0	0	0	0	0												0	0	0	0		0	0		0	0
0	0	0	0	0	0												0	0	0	0		0	0		0	0
0	0	0	0	0	0												0	0	0	0		0	0		0	0
0	0	0	0	0	0												0	0	0	0		0	0		0	0
0	0	0	0	0	0												0	0	0	0			0		0	0
0	0	0	0	0	0												0	0	0	0			0		0	0
0	0	0	0	0	0												0	0	0	0			0		0	0
0	0	0	0	0	0												0	0	0	0			0		0	0
0	0	0	0	0	0												0	0	0	0			0		0	0
0	0	0	0	0	0												0	0	0	0			0		0	0
0	0	0	0	0	0												0	0	0	0			0		0	0
0	0	0	0	0	0												0	0	0	0			0		0	0
0	0	0	0	0	0												0	0	0	0			0		0	0
0	0	0	0	0	0												0	0	0	0			0		0	0
0	0	0	0	0	0												0	0	0	0					0
0	0	0	0	0	0												0	0	0	0					0
0	0	0	0	0	0												0	0		0					0
0	0	0	0	0	0												0	0		0					0
0	0	0	0	0	0												0	0		0					0
0	0	0	0	0	0													0		0					0
0	0	0	0	0	0													0		0					0
0	0	0	0	0	0													0		0					0
0	0	0	0	0	0													0		0					0
0	0	0	0	0	0													0		0					0
0	0	0	0	0	0													0		0					0
0	0	0	0	0	0													0		0					0
0	0	0	0	0	0													0		0					0
0	0	0	0	0	0													0		0					0
0	0	0	0	0	0													0		0					0
0	0	0	0	0	0													0		0					0
0	0	0	0	0	0													0		0					0
0	0	0	0	0	0													0		0					0
0	0	0	0	0	0													0		0					0
0	0	0	0	0	0													0		0					0
0	0	0	0	0	0													0		0					0
0	0	0	0	0	0													0		0					0
0	0	0	0	0	0													0		0					0
0	0	0	0	0	0													0		0					0
0	0	0	0	0	0													0		0					0
0	0	0	0	0	0													0		0					0
0	0	0	0	0	0													0		0					0
0	0	0	0	0	0													0		0					0
0	0	0	0	0	0													0		0					0
0	0	0	0	0	0													0		0					0
0	0	0	0	0	0													0		0					0
0	0	0	0	0	0													0		0					0
0	0	0	0	0	0													0		0					0
0	0	0	0	0	0													0		0					0
0	0	0	0	0	0													0		0					0
0	0	0	0	0	0													0		0					0
0	0	0	0	0	0													0		0					0
0	0	0	0	0	0													0		0					0
0	0	0	0	0	0													0		0					0
0	0	0	0	0	0													0		0					0
0	0	0	0	0	0													0		0					0
0	0	0	0	0	0													0		0					0
0	0	0	0	0	0															0					0
0	0	0	0	0	0															0					0
0	0	0	0	0	0															0					0
0	0	0	0	0	0															0					0
0	0	0	0	0	0															0					0
0	0	0	0	0	0															0					0
0	0	0	0	0	0															0					0
0	0	0	0	0	0															0					0
0	0	0	0	0	0															0					0
0	0	0	0	0	0															0					0
0	0	0	0	0	0															0					0
0	0	0	0	0	0															0					0
0	0	0	0	0	0															0					0
0	0	0	0	0	0															0					0
0	0	0	0	0	0															0					0
0	0	0	0	0	0															0					0
0	0	0	0	0	0															0					0
0	0	0	0	0	0															0					0
0	0	0	0	0	0															0					0
0	0	0	0	0	0															0					0
0	0	0	0	0	0															0					0
0	0	0	0	0	0															0					0
0	0	0	0	0	0															0					0
0	0	0	0	0	0															0					0
0	0	0	0	0	0															0					0
0	0	0	0	0	0															0					0
0	0	0	0	0	0															0					0
0	0	0	0	0	0															0					0
0	0	0	0	0	0															0					0
0	0	0	0	0	0															0					0
0	0	0	0	0	0															0					0
0	0	0	0	0	0															0					0
0	0	0	0	0	0															0					0
0	0	0	0	0	0															0					0
0	0	0	0	0	0															0					0
0	0	0	0	0	0															0					0
0	0	0	0	0	0															0					0
0	0	0	0	0	0															0					0
0	0	0	0	0	0															0					0
0	0	0	0	0	0															0					0
0	0	0	0	0	0															0					0
0	0	0	0	0	0															0					0
0	0	0	0	0	0															0					0
0	0	0	0	0	0															0					0
0	0	0	0	0	0															0					0
0	0		0	0	0															0					0
0	0		0	0	0															0					0
0	0		0	0	0															0					0
0	0		0	0	0															0					0
0	0		0	0	0															0					0
0	0		0	0	0																				0
0	0		0	0	0																				0
	0		0	0	0																				0
	0		0	0	0																				0
	0		0	0	0																				0
	0		0	0	0																				0
	0		0	0	0																				0
	0		0	0	0																				0
	0		0	0	0																				0
	0		0	0	0																				0
	0		0	0	0																				0
	0		0	0	0																				0
	0		0	0	0																				0
	0		0	0	0																				0
	0		0	0	0																				0
	0		0	0	0																				0
	0		0	0	0																				0
	0		0	0	0																				0
	0		0	0	0																				0
	0		0	0	0																				0
	0		0	0	0																				0
	0		0	0	0																				0
	0		0	0	0																				0
	0		0	0	0																				0
			0	0	0																				0
			0	0	0																				0
			0	0	0																				0
			0	0	0																				0
			0	0	0																				0
			0	0	0																				0
			0	0	0																				0
			0	0	0																				0
			0	0	0																				0
			0	0	0																				0
			0	0	0																	0
			0	0	0																	0
			0	0	0																	0
			0	0	0																	0
			0	0	0																	0
			0	0	0																	0
			0	0	0																	0
			0	0	0																	0
			0	0	0																	0
			0	0	0																	0
			0	0	0																	0
			0	0	0																	0
			0	0	0																	0
			0	0	0																	0
			0	0	0																	0
			0	0	0																	0
			0	0	0																	0
			0	0	0																	0
			0	0	0																	0
			0	0	0																	0
			0	0	0																	0
			0	0	0																	0
			0	0	0																	0
			0	0	0																	0
			0	0	0																	0
			0	0	0																	0
			0	0	0																	0
			0	0	0
			0	0	0
			0	0	0
			0	0	0
			0	0	0
			0	0	0
			0	0	0
			0	0	0
			0	0	0
			0	0	0
			0	0	0
			0	0	0
			0	0	0
			0	0	0
			0	0	0
			0	0	0
			0	0	0
			0	0	0
			0	0	0
			0	0	0
			0	0	0
			0	0	0
			0	0	0
			0	0	0
			0	0	0
			0	0	0
			0	0	0
			0	0	0
			0	0	0
			0	0	0
			0	0	0
			0	0	0
			0	0	0
			0	0	0
			0	0	0
			0	0	0
			0	0	0
			0	0	0
			0	0	0
			0	0	0
			0	0	0
			0	0	0
			0	0	0
			0	0	0
			0	0	0
			0	0	0
			0	0	0
			0	0	0
			0	0	0
			0	0	0
			0	0	0
			0	0	0
			0	0	0
			0	0	0
			0	0	0
			0	0	0
			0	0	0
			0	0	0
			0	0	0
			0	0	0
			0	0	0
			0	0	0
			0	0	0
			0	0	0
			0	0	0
			0	0	0
			0	0	0
			0	0	0
			0	0	0
			0	0	0
			0	0	0
			0	0	0
			0	0	0
			0	0	0
			0	0	0
			0	0	0
			0	0	0
			0	0	0
			0	0	0
			0	0	0
			0	0	0
			0	0	0
			0	0	0
			0	0	0
			0	0	0
			0	0	0
			0	0	0
			0	0	0
			0	0	0
			0	0	0
			0	0	0
			0	0	0
			0	0	0
			0	0	0
			0	0	0
			0	0	0
			0	0	0
			0	0	0
			0	0	0
			0	0	0
			0	0	0
			0	0	0
			0	0	0
			0	0	0
			0	0	0
			0	0	0
			0	0	0
			0	0	0
			0	0	0
			0	0	0
			0	0	0
			0	0	0
			0	0	0
			0	0	0
			0	0	0
			0	0	0
			0	0	0
			0	0	0
			0	0	0
			0	0	0
			0	0	0
			0	0	0
			0	0	0
			0	0	0
			0	0	0
			0	0	0
			0	0	0
			0	0	0
			0	0	0
			0	0	0
			0	0	0
			0	0	0
			0	0	0
			0	0	0
			0	0	0
			0	0	0
			0	0	0
			0	0	0
			0	0	0
			0	0	0
			0	0	0
			0	0	0
			0	0	0
			0	0	0
			0	0	0
			0	0	0
			0	0	0
			0	0	0
			0	0	0
			0	0	0
			0	0	0
			0	0	0
			0	0	0
			0	0	0
			0	0	0
			0	0	0
			0	0	0
			0	0	0
			0	0	0
			0	0	0
			0	0	0
			0	0	0
			0	0	0
			0	0	0
			0	0	0
			0	0	0
			0	0	0
			0	0	0
			0	0	0
			0	0	0
			0	0	0
			0	0	0
			0		0
			0		0
			0		0
			0		0
			0		0
			0		0
			0		0
			0		0
			0		0
			0		0
			0		0
			0		0
			0		0
			0		0
			0		0
			0		0
			0		0
			0		0
			0		0
			0		0
			0		0
			0		0
			0		0
			0		0
			0		0
			0		0
			0		0
			0		0
			0		0
			0		0
			0		0
			0		0
			0		0
			0		0
			0		0
			0		0
			0		0
			0		0
			0		0
			0		0
			0		0
			0		0
			0		0
			0		0
			0		0
			0		0
			0		0
			0		0
			0		0
			0		0
			0		0
			0		0
			0		0
			0		0
			0		0
			0		0
			0		0
			0		0
			0		0
			0		0
			0		0
			0		0
			0		0
			0		0
			0		0
			0		0
			0		0
			0		0
			0		0
			0		0
			0		0
			0		0
			0		0
			0		0
			0		0
			0		0
			0		0
			0		0
			0		0
			0		0
			0		0
			0		0
			0		0
			0		0
			0		0
			0		0
			0		0
			0		0
			0		0
			0		0
			0		0
			0		0
			0		0
			0		0
			0		0
			0		0
			0		0
			0		0
			0		0
			0		0
			0		0
			0		0
			0		0
			0		0
			0		0
			0		0
			0		0
			0		0
			0		0
			0		0
			0		0
			0		0
			0		0
			0		0
			0		0
			0		0
			0		0
			0		0
			0		0
			0		0
			0		0
			0		0
			0		0
			0		0
			0		0
			0		0
			0		0
			0		0
			0		0
			0		0
			0		0
			0		0
			0		0
			0		0
			0		0
			0		0
			0		0
			0		0
			0		0
			0		0
			0		0
			0		0
			0		0
			0		0
			0		0
			0		0
			0		0
			0		0
			0		0
			0		0
			0		0
			0		0
			0		0
			0		0
			0		0
			0		0
			0		0
			0		0
			0		0
			0		0
			0		0
			0		0
			0		0
			0		0
			0		0
			0		0
			0		0
			0		0
			0		0
			0		0
			0		0
			0		0
			0		0
			0		0
			0		0
			0		0
			0		0
			0		0
					0
					0
					0
					0
					0
					0
					0
					0
					0
					0
					0
					0
					0
					0
					0
					0
					0
					0
					0
					0
					0
					0
					0
					0
					0
					0
					0
					0
					0
					0
					0
					0
					0
					0
					0
					0
					0
					0
					0
					0
					0
					0
					0
					0
					0
					0
					0
					0
					0

## Sheet: Fig. 1GHI
Quantification of aMT dynamics in wildtype and kip2∆ preanaphase cells at 30℃.
Measurable aMT length (µm)			Measurable aMT lifetime (s)			aMT growth speed (μm / min )		aMT shrinkage speed (μm / min )			Catastrophe Frequency (events / min)		Rescue Frequency (events / min)
WT	kip2∆		WT	kip2∆		WT	kip2∆	WT	kip2∆		WT	kip2∆	WT	kip2∆
1.0317	1.1991		6.4243	11.7779		1.05468	2.0622	4.20878	2.72434		2.8073	5.0522	0.96116	1.68
1.3855	1.216		14.99	9.63648		1.56936	1.43345	3.0338	3.52941
1.9669	2.1488		21.414	43.8995		0.755762	1.50771	3.06697	3.17186
1.8552	1.0718		52.465	9.63648		1.30325	1.37814	3.7452	4.38362
1.7517	1.3691		23.556	31.0509		1.47122	1.18104	4.61446	3.95583
1.8635	1.7259		33.192	29.9802		4.18725	1.72364	3.24513	3.9604
1.5628	1.1204		28.909	20.3437		1.70578	1.79316	2.30036	5.45877
2.7233	0.72643		62.102	11.7779		1.27252	0.798703	1.76093	3.38698
2.1423	1.1992		22.485	22.4851		0.858973	1.49658	4.78393	3.30821
2.4364	1.2216		85.658	20.3437		1.42667	1.61058	3.74428	3.44452
2.1992	1.9884		38.546	8.56576		0.604643	1.18162	2.9923	4.84359
1.9113	1.0131		52.465	10.7072		0.926371	1.07503	2.83049	2.11506
1.7787	1.7632		26.768	16.0608		0.0853541	3.29981	3.67507	7.02923
1.1008	1.0864		22.485	28.9094		1.30782	4.25903	1.55323	1.32247
2.2869	1.7521		85.658	26.768		4.32503	1.43376	2.51642	3.68036
2.0083	1.2711		64.243	7.49504		1.70361	2.4046	2.57425	3.02093
1.9681	1.7724		18.202	5.3536		0.735914	1.52573	2.3158	6.39173
1.5484	1.2807		27.839	6.42432		1.2577	1.78481	2.4308	5.5574
2.3703	0.94424		85.658	31.0509		1.62234	1.43503	3.30128	1.88955
2.6778	1.1523		85.658	39.6166		1.6635	4.92944	3.15396	5.21198
2.5338	1.6583		68.526	6.42432		1.13038	0.725536	2.32073	6.74737
2.0832	1.698		35.334	19.273		2.12888	1.14789	0.728391	3.66582
1.8907	2.5293		35.334	20.3437		0.888911	2.09972	2.89318	18.6396
2.2395	0.93311		85.658	6.42432		2.92715	3.68166	3.8915	9.4688
2.2322	2.6444		80.304	16.0608		0.501798	0.587605	2.61229	2.52312
1.48	0.95559		17.132	23.5558		1.14464	1.03267	2.06766	3.56053
2.2632	1.4356		28.909	20.3437		1.24083	0.414548	2.26804	3.94038
1.4967	1.654		72.809	16.0608		1.51299	0.919499	1.26422	3.6693
1.6774	1.0874		24.627	14.9901		1.38701	1.18394	3.64137	3.63207
1.6977	1.235		43.9	26.768		2.65468	2.31057	2.61172	3.02867
1.0982	1.041		48.182	2.14144		1.51149	1.03976	3.29648	6.22977
2.7568	0.81985		36.404	10.7072		1.14453	0.436302	5.29791	4.79126
1.4177	1.6261		10.707	4.28288		7.78151	1.5775	4.59741	3.92797
2.9291	1.1701		41.758	23.5558		1.78733	0.683649	4.10652	3.7864
1.5375	1.2424		25.697	57.8189		0.893393	1.00411	3.58032	1.02788
2.7734	1.6441		85.658	38.5459		1.40248	2.27338	3.34873	5.14729
1.7353	1.2178		20.344	31.0509		1.93603	0.959552	4.48097	7.14836
2.9928	1.5131		85.658	12.8486		1.10695	1.79625	2.92388	3.91326
1.4541	0.88519		35.334	11.7779		1.54046	0.736678	4.43341	6.30908
1.48	2.7011		17.132	9.63648		1.50235	1.73186	2.90966	4.84205
2.1722	1.3467		19.273	33.1923		0.928297	1.07486	3.33962	3.89542
0.92576	1.5119		4.2829	20.3437		1.40842	1.58307	3.65177	7.74524
2.7278	1.5048		37.475	6.42432		2.23265	0.748519	3.92481	5.2408
1.9449	1.1806		51.395	1.07072		3.20364	1.52268	2.15008	1.63962
2.5888	1.6774		85.658	9.63648		1.24812	1.13729	4.72428	6.99171
1.9975	1.8114		85.658	13.9194		1.08589	0.773342	3.55835	4.7859
3.0778	0.92795		85.658	52.4653		2.75246	0.763475	2.90234	5.80859
1.7021	0.73514		56.748	52.4653		1.96875	0.699521	4.07447	4.35752
2.9322	1.6409		85.658	12.8486		1.83876	0.394545	2.46652	2.06858
1.6986	1.5241		26.768	13.9194		2.32972	0.669143	3.93228	3.25986
3.8301	1.5476		85.658	26.768		1.89406	1.03245	4.05419	5.82436
2.97	1.8965		85.658	3.21216		2.18319	0.994918	4.27123	3.96021
2.4548	1.8965		55.677	9.63648		1.22051		2.31236	6.42742
3.1243	0.90436		39.617	8.56576		2.50591		3.58314	6.86671
1.8725	1.1414		21.414	55.6774		1.63305		2.35281	3.53164
2.2187	1.5048		69.597	35.3338		1.31645		3.34831	3.23045
2.3024	0.94495		47.112	6.42432		0.628999		3.32531	4.07658
1.9738	1.5181		36.404	38.5459		2.29045		2.27277	16.9334
2.3716	1.5181		25.697	6.42432		3.78397		3.76284	4.97968
2.5745	2.0265		77.092	33.1923		1.41748		1.78675	3.51543
1.9797	1.597		53.536	27.8387		1.03808		1.8332	2.90193
1.2226	1.0244		16.061	4.28288		2.78397		2.20223	1.50791
2.7031	1.6949		55.677	10.7072		1.3521		3.13729	7.74524
1.4625	0.81483		20.344	21.4144		0.975378		3.79114	4.36139
2.5326	1.6774		44.97	39.6166		1.42686		2.19116	2.86252
2.4234	1.2138		66.385	41.7581		4.15022		1.86163	6.26561
2.5971	0.83101		85.658	12.8486		3.15524		1.98264	9.94042
2.2405	1.4474		40.687	13.9194		8.46482		5.87196	7.09462
2.3031	2.6444		85.658	35.3338		2.35629		3.03953	4.80474
3.9442	2.7011		85.658	57.8189		2.57332		2.99582	3.62524
1.4522	1.1555		28.909	16.0608		4.85585		7.58924	5.39366
1.4986	1.6054		39.617	8.56576		1.80613		2.49218	0.445897
2.3995	1.1984		85.658	14.9901		0.750233		3.0843	3.47111
2.4233	1.9711		82.445	8.56576		1.33421		2.85211	4.19604
1.7276	1.7354		68.526	38.5459		1.21014		2.04212	4.92128
2.1474	1.1685		38.546	19.273		1.82449		3.41028	2.1132
2.7527	1.2807		34.263	6.42432		1.11613		2.75624	2.70957
1.0319	0.90128		6.4243	23.5558		1.40768		3.62103	1.32625
1.8956	1.036		20.344	11.7779		1.11004		2.73736	4.13404
2.4235	1.5641		66.385	5.3536		3.86555		4.49955	4.88875
1.632	1.497		25.697	22.4851		4.64965		3.13804	6.76871
3.485	1.367		85.658	42.8288		1.9507		2.80646	3.81086
1.4431	1.2021		43.9	41.7581		2.69727		3.82213	4.41199
2.1581	1.3534		85.658	29.9802		0.672076		3.48823	3.84174
3.1712	1.502		85.658	22.4851		6.93307		3.95984	4.98102
2.4197	1.0492		47.112	19.273		1.10411		4.19881	3.62615
1.4799	1.4477		44.97	8.56576		3.12412		3.00457	3.64131
2.0629	1.5212		33.192	19.273		0.55595		2.46112	7.12444
1.9719	1.6753		53.536	6.42432		0.573383		3.08489	3.44452
2.0799	1.5555		33.192	13.9194		1.12553		3.44224	4.1422
1.5096	1.2216		18.202	22.4851		1.74034		2.9182	3.95293
1.8505	0.93311		35.334	10.7072		1.62108		4.7548	3.45222
2.5223	1.3654		85.658	21.4144		0.947693		3.63854	3.77432
2.2679	1.3893		70.668	16.0608		1.4272		2.29591	1.52179
1.5937	0.98509		24.627	9.63648		1.37475		2.4186	3.32284
2.8683	1.5239		85.658	18.2022		3.38244		2.13114	6.39173
1.6043	1.0221		26.768	20.3437		1.56332		2.8487	2.08653
1.9325	1.2087		27.839	16.0608		1.52979		3.62871	4.49639
3.0342	1.216		85.658	11.7779		0.940401		3.31853	2.51132
1.5085	1.7724		34.263	12.8486		0.402348		2.59656	2.65309
2.011	1.1872		63.172	26.768		1.55363		8.33402	2.50709
1.9513	1.2981		63.172	4.28288		0.861545		2.91597	4.7443
2.288	1.098		56.748	50.3238		3.73715		3.54103	3.43294
2.2726	1.8044		65.314	10.7072		2.40495		1.76202	7.57724
1.9952	1.0759		37.475	13.9194		3.20923		4.23292	4.49727
1.4994	0.73823		11.778	23.5558		2.58529		4.43591	2.45763
2.7894	1.1992		83.516	20.3437		1.08672		3.94682	4.8726
2.1474	1.6489		38.546	19.273		3.14729		4.36147	2.03697
1.1341	1.3683		27.839	21.4144		1.84803		4.83953	2.59271
1.6467	1.1797		20.344	24.6266		1.15385		2.41448	4.5921
2.0155	2.0552		19.273	18.2022		1.02135		4.08652	0.453467
1.6839	1.4949		66.385	11.7779		1.34248		3.76351	2.68698
2.39	1.1992		78.163	11.7779		0.317235		2.35423	3.87693
0.92135	1.2013		5.3536	10.7072		1.34905		3.0116	4.5126
2.1699	1.3688		40.687	11.7779		1.22718		2.73438	2.52884
2.0428	1.3502		68.526	38.5459		0.468286		3.50379	1.94045
1.8633	1.5313		18.202	38.5459		6.71689		3.76341	2.70994
1.9714	1.135		85.658	18.2022		18.6239		2.99853	4.40838
1.3111	2.0376		37.475	58.8896		3.5802		3.18358	4.79612
3.0551	1.6802		85.658	22.4851		1.17013		4.41537	2.80871
0.79479	0.94785		4.2829	22.4851		1.6434		2.93164	8.73186
1.3039	1.1053		13.919	13.9194		1.15789		3.95249	3.86535
2.5613	1.2356		42.829	18.2022		1.75949		3.3226	2.30025
2.0577	0.89905		27.839	17.1315		2.44079		2.55575	4.07694
2.3522	1.0362		38.546	7.49504		2.28606		9.30412	3.55155
3.2697	1.7932		38.546	20.3437		4.80398		2.81465	7.35181
1.9577	1.879		17.132	21.4144		4.5538		4.49644	6.38111
2.1035	0.99924		59.96	17.1315		1.13569		2.96772	4.41565
2.3024	1.5		47.112	40.6874		1.17683		2.6986	4.21695
2.666	3.175		85.658	8.56576		1.01414		4.38441	3.61958
3.1457	1.1079		79.233	29.9802		0.76451		2.56011	2.47314
3.0547	1.384		81.375	7.49504		1.20756		3.0677	5.86676
1.5357	0.99656		56.748	11.7779		3.7838		2.20703	4.24856
1.9187	2.0439		34.263	23.5558		1.07728		0.836576	6.55579
2.61	1.4669		62.102	27.8387		2.82979		4.9639	3.23163
1.7197	0.75584		33.192	12.8486		4.77806		1.2056	6.14009
2.4471	1.1561		58.89	31.0509		0.635413		3.91125	1.97386
2.7092	1.3644		41.758	17.1315		1.46017		3.4095	3.21976
1.968	1.6241		46.041	36.4045		1.5512		3.00804	3.14107
1.1404	2.1554		9.6365	37.4752		2.54687		6.25438	4.74554
1.4042	1.1575		55.677	22.4851		0.988016		1.72449	5.33532
2.5294	2.0256		85.658	12.8486		1.81966		4.03077	4.30685
1.5856	0.94633		52.465	27.8387		0.708121		2.73959	4.40313
2.6699	1.5084		68.526	20.3437		4.99813		3.55849	5.61494
1.8511	1.175		34.263	13.9194		2.42213		1.9036	5.70876
1.7053	1.1058		49.253	32.1216		1.37439		2.45275	6.36562
2.0624	2.789		85.658	53.536		1.67496		4.19365	4.66094
1.2666	1.3624		33.192	6.42432		1.34813		3.6738	5.27934
2.9697	1.3079		41.758	33.1923		4.96607		2.72188	4.13527
3.4816	1.3826		52.465	7.49504		1.0431		0.556576	2.64943
3.3744	1.1699		85.658	8.56576		1.50406		3.2693	2.66256
0.97711	2.1282		17.132	41.7581		2.42213		3.20228	7.01843
1.962	1.3556		51.395	11.7779		3.06425		3.99623	3.09144
1.7182	1.703		36.404	35.3338		1.07357		2.75402	3.2976
1.777	1.4163		55.677	8.56576		0.711057		3.21927	4.1814
1.3526	1.8002		11.778	29.9802		2.08501		2.14328	4.18112
1.1805	1.2956		14.99	10.7072		0.978512		4.89744	2.26709
1.9665	1.3465		42.829	34.263		1.81896		2.1955	4.93802
1.3191	1.2272		11.778	19.273		0.873124		2.74931	4.56668
2.8116	1.6199		43.9	32.1216		0.632501		2.94509	6.57832
2.0815	1.9616		46.041	3.21216		1.30894		2.83205	2.44421
2.2628	1.4722		85.658	23.5558		2.1674		1.40005	2.84296
2.7422	1.4866		43.9	23.5558		1.46679		3.3588	5.49598
3.0861	1.1397		49.253	24.6266		0.948632		4.00992	1.54536
2.8743	2.0391		64.243	21.4144		2.28327		3.92498	0.969577
3.0134	1.1012		85.658	5.3536		0.65134		5.6989	6.15073
1.8995	1.5291		50.324	11.7779		1.63482		2.22143	3.05347
1.6991	1.5324		32.122	6.42432		1.28164		2.93156	5.89667
2.1433	1.1332		42.829	48.1824		1.89837		4.06577	4.4095
2.1612	1.5614		46.041	25.6973		1.41614		3.33056	3.1081
1.272	0.86269		14.99	23.5558		4.04133		2.27398	3.02012
1.1121	1.2313		27.839	18.2022		3.41983		3.85697	5.12437
1.7359	1.9888		14.99	27.8387		1.14797		1.97418	4.77829
1.9224	1.2966		85.658	27.8387		2.82755		3.33492	3.853
2.5516	1.401		50.324	27.8387		4.95014		2.24081	4.57194
1.8669	1.085		67.455	13.9194		1.2528		2.4622	4.35818
1.3278	1.6115		64.243	17.1315		0.836302		3.31154	4.29254
1.861	1.1339		70.668	23.5558		1.73848		3.16215	4.46479
1.637	1.2258		57.819	24.6266		0.970924		3.04306	5.3063
1.7193	1.2966		17.132	21.4144		1.03105		3.71552	4.86557
1.6291	1.3919		16.061	24.6266		2.20237		3.69647	0.479565
2.3705	1.376		72.809	19.273		4.01722		1.54903	3.30545
2.2779	1.3536		48.182	23.5558		2.63865		2.23683	6.58095
2.8017	1.1124		41.758	10.7072		1.62642		3.38826	5.71849
1.0829	0.89447		7.495	12.8486		1.17364		2.99767	5.40219
3.6609	1.0736		85.658	10.7072		0.914357		1.86989	1.63343
1.9082	1.8553		85.658	26.768		2.41771		2.4733	4.11296
2.3669	1.3364		29.98	9.63648		1.05915		2.65865	4.55336
1.5777	1.362		83.516	13.9194		0.389465		4.91732	3.59648
2.8725	1.5775		68.526	12.8486		0.885124		4.38143	5.02045
1.5564	1.1584		58.89	5.3536		1.29231		1.94443	4.06149
1.3735	0.81561		35.334	16.0608		0.930172		3.65238	1.04422
1.271	1.8137		31.051	20.3437		1.50637		3.60772	4.33438
2.2608	1.4312		47.112	3.21216		2.58256		2.12111	4.00837
1.5233	1.0384		29.98	54.6067		1.93938		5.11097	3.58769
1.8006	1.8307		46.041	10.7072		2.00196		6.47821	4.45643
1.0351	1.344		8.5658	12.8486		2.2133		5.12872	3.24147
1.2925	1.6443		50.324	29.9802		2.60654		4.44514	3.89919
2.8646	1.1918		31.051	18.2022		16.1734		3.39658	6.63287
1.984	1.5309		85.658	10.7072		1.4191		2.28981	7.37315
2.0946	1.2664		26.768	21.4144		0.814711		2.85463	5.25403
1.7084	1.5327		37.475	22.4851		0.584983		2.52891	5.03262
1.8834	1.4704		47.112	26.768		1.52342		3.24432	0.0644423
1.5907	1.2683		47.112	19.273		1.80574		4.18914	4.7756
2.4415	1.2854		37.475	8.56576		1.41868		1.50728	3.894
1.5585	1.8784		29.98	23.5558		0.703641		1.95006	2.38444
2.3725	1.5114		49.253	31.0509		2.95143		3.83359	4.58681
1.9592	1.5354		27.839	25.6973		1.02326		2.04099	7.46668
1.6983	1.1277		39.617	5.3536		1.175		1.69241	3.21043
1.8757	1.8247		71.738	13.9194		2.23675		4.78884	3.63185
2.0616	2.5014		57.819	12.8486		1.80809		3.69778	2.31859
2.3567	1.297		35.334	25.6973		0.888183		2.49938	4.18074
1.6974	1.2455		20.344	11.7779		1.40207		2.24803	3.05604
1.7008	1.2329		31.051	25.6973		1.6454		1.7317	2.81835
2.5712	1.0881		65.314	26.768		3.09091		2.75742	2.92925
1.785	1.9804		33.192	10.7072		0.666289		2.28236	2.5572
2.3509	1.1576		38.546	14.9901		0.964744		2.22832	1.49114
1.7878	1.5907		85.658	14.9901		1.04119		3.56033	4.33994
2.3632	1.7046		54.607	17.1315		1.83792		0.883026	0.933483
2.8486	0.81222		53.536	11.7779		1.07359		1.51798	2.45968
2.7629	1.5603		50.324	35.3338		1.11074		5.0977	2.47986
1.5892	1.3037		52.465	12.8486		1.25598		2.7589	3.49307
1.4398	0.80629		13.919	40.6874		4.91036		2.96571	4.4173
2.612	0.95716		85.658	12.8486		1.40656		3.18722	2.0764
2.4978	1.7977		85.658	29.9802		0.850739		3.13575	1.90056
2.7435	2.0794		63.172	12.8486		1.0983		3.08758	3.50586
1.6457	1.5436		55.677	25.6973		5.3654		1.49697	1.70547
1.0808	0.85137		11.778	37.4752		1.44782		2.56905	4.03725
2.3387	2.7255		40.687	17.1315		0.822079		1.24883	2.05935
2.2295	0.91021		41.758	21.4144		1.09105		2.99626	3.64357
1.6397	1.1408		14.99	21.4144				1.97639	2.67783
1.5486	1.1381		43.9	9.63648				1.24769	4.89179
2.6484	0.87843		37.475	22.4851				1.66645	3.78467
2.2921	1.4713		73.88	22.4851				2.24912	3.58884
2.2687	1.0571		34.263	7.49504				3.5885	1.80798
1.3308	1.0753		13.919	40.6874				2.77075	2.72459
1.1526	1.3686		9.6365	21.4144				3.60486	6.24625
2.4713	1.1663		85.658	20.3437				5.57963	2.56611
1.7658	1.318		18.202	33.1923				0.743462	9.06818
3.5283	1.0902		85.658	19.273				2.66067	2.69934
2.4664	1.4599		58.89	20.3437				1.17983	4.91371
1.272	1.8077		34.263	25.6973				3.70778	5.08034
2.3779	1.1596		85.658	23.5558				2.8826	4.09061
2.1294	1.3756		31.051	14.9901				2.8523	2.86457
2.735	1.582		85.658	46.041				3.94894	3.17526
3.1129	1.4529		36.404	7.49504				6.31382	3.95496
2.0679	1.4705		56.748	17.1315				2.6191	5.32348
1.3006	1.0115		34.263	26.768				2.65361	3.2079
1.7132	1.0441		50.324	25.6973				5.07182	4.83362
1.9199	0.97585		23.556	8.56576				2.88991	6.95768
2.7117	1.4964		52.465	24.6266				3.72581	2.02318
1.0032	1.5915		13.919	24.6266				4.15478	1.84996
2.2252	1.9671		26.768	8.56576				3.49462	4.19784
1.8541	1.4595		29.98	28.9094				3.6377
3.4739	1.0946		85.658	37.4752				4.49741
1.5661	0.87589		43.9	32.1216				3.33754
2.4985	1.2644		38.546	31.0509				4.92313
1.8421	1.4163		62.102					3.48975
1.9262	1.7091		41.758					2.70202
2.7214	1.0998		85.658					0.631756
1.7138	1.3063		85.658					1.28144
2.1975	1.0739		41.758					3.29668
1.5377	2.7337		24.627					3.65555
3.7649	1.495		54.607					3.70835
2.1641	0.88897		35.334					3.68703
1.8362	2.1685		59.96					2.9478
2.4071	0.78035		53.536					2.00467
2.2019	0.98126		59.96					3.14842
2.1268	1.2412		51.395					4.17718
2.9904	0.97831		85.658					4.38138
1.8716	1.0987		85.658					3.12224
1.3436	1.0779		34.263					3.80248
1.3957	1.3897		61.031					1.96717
1.8058	1.1519		73.88					3.02651
2.2321	1.1202		46.041					2.67409
2.0422	1.1379		21.414					2.47973
1.459	0.86747		43.9					4.06381
1.2451	1.2303		7.495					4.17014
1.4295	1.3858		13.919					2.39071
1.5645	0.99287		85.658					5.92253
1.7825	2.1685		65.314					2.67524
1.2601	1.829		25.697					3.35649
2.0442	1.338		32.122					1.27006
1.4357	1.4076		25.697					3.90318
1.946	0.96355		33.192					3.00554
2.5616	1.6897		50.324					3.86423
1.5899	1.0505		25.697					4.8311
1.4252	2.0121		29.98					4.33224
1.4279	1.3424		57.819					0.652263
1.8976	1.8217		50.324					3.13079
1.6574	1.2507		21.414					3.49264
1.9065	1.8953		49.253					5.34145
2.0286	1.8629		46.041					4.36516
2.7779	1.1851		47.112					5.97408
1.6368	1.1759		58.89					2.29883
1.6793	1.5545		29.98					1.42179
1.9368	1.3932		50.324					3.90318
1.2463	1.2828		43.9					3.72291
2.4396	1.6826		25.697					4.18034
1.6883	1.1971		54.607					3.0315
4.3356	1.192		85.658					2.97973
3.2729	1.2546		83.516					3.7569
2.3804			46.041					4.14073
2.1101			85.658					0.24495
1.8967			53.536					2.02959
2.6493			64.243					1.7435
2.101			29.98					2.42437
1.9545			61.031					1.17743
2.2543			26.768					3.38459
1.8023			85.658					2.34578
1.3234			16.061					2.61783
2.0538			49.253					3.34447
1.7475			27.839					2.48897
1.4681			33.192					2.28236
1.4723			11.778					4.32261
1.2645			24.627					3.72629
1.5905			36.404					4.43836
1.4501			33.192					3.93867
2.0448			65.314					3.65424
1.7613			85.658					2.92286
2.2688			85.658					0.857927
2.3646			41.758					3.02404
1.924			32.122					4.39588
1.361			23.556					3.26817
1.3589			13.919					3.15393
3.0607			38.546					1.95708
1.3368			38.546					5.54964
1.1693			34.263					1.57558
1.7243			85.658					1.04184
1.5736			19.273					2.37162
1.4501			33.192					1.19238
1.0903			29.98					0.317068
2.3646			41.758					3.83616
2.0324			23.556					0.790063
1.6212			31.051					2.43194
1.8197			53.536					3.07238
1.924			32.122					2.68848
2.5362			50.324					3.43802
1.5662			43.9					3.14768
2.0504			44.97					3.29925
1.1776			40.687					3.67943
1.8909			36.404					2.1044
2.3136			71.738					3.31075
2.6395			58.89					1.0471
1.7847			49.253					2.43377
2.0109			37.475					1.2
0.97453			25.697					1.74938
1.9921			41.758					2.62199
2.0472			29.98					1.62162
1.2591			14.99					2.5358
0.75369			4.2829					3.04489
1.3476			10.707					2.87814
1.6996			19.273					3.94295
3.3134			85.658					3.62811
3.6627			85.658					2.44482
2.023			52.465					3.63675
1.848			32.122					1.58999
0.75431			6.4243					1.49895
2.9789			56.748					2.94387
2.6054			39.617					2.98758
2.5487			41.758					3.58577
2.4461			80.304					3.26211
2.9489			62.102					2.67948
2.2401			85.658					3.41105
1.2732			43.9					2.94383
1.59			85.658					1.16283
2.3652			43.9					5.36799
1.1775			12.849					2.3353
1.6045			36.404					2.58624
2.5742			26.768					3.68941
2.2238			36.404					3.33811
3.1963			85.658					3.36569
1.5222			52.465					2.71075
1.3674			27.839					3.31727
1.7263			21.414					4.1717
2.4912			85.658					3.77903
2.4842			59.96					2.30544
1.2396			32.122					1.35961
2.6719			85.658					2.33889
2.7945			85.658					3.99403
2.7793			72.809					3.23185
1.5359			37.475					5.20272
1.3953			12.849					3.81786
1.9729			62.102					1.67015
3.4019			85.658					0.633053
2.2175			26.768					2.96425
2.6699			85.658					2.53982
1.7187			37.475					4.70571
2.6699			85.658					2.75664
1.6298			47.112					2.45321
1.9171			53.536					3.20196
1.1382			25.697					3.02677
1.5701			21.414					6.27706
2.0579			85.658					1.79327
2.1678			18.202					2.43766
1.2147			14.99					5.54958
2.3806			74.95					1.88826
2.6699			85.658					2.99898
1.8915			35.334					3.52246
2.0333			68.526					3.4623
3.217			85.658					3.95247
2.5869			36.404					6.29405
2.4008			23.556					3.18365
2.6229			85.658					3.48923
2.2857			35.334					4.24183
1.3726			46.041					2.76559
2.1019			85.658					1.41631
1.8481			52.465					3.6422
3.2047			47.112					2.54518
2.4986			51.395					3.09843
2.4299			33.192					2.16995
1.7535			23.556					2.26439
2.082			85.658					0.524278
2.669			67.455					2.32935
2.4721			85.658					2.87165
1.6307			12.849					3.81931
1.996			35.334					4.83106
1.8156			42.829					3.62824
2.6561			85.658					4.37463
1.9235			49.253					3.32045
3.0802			85.658					2.46899
2.4134			42.829					2.43285
1.734			40.687					3.39543
1.7095			17.132					3.02776
1.6756			42.829					2.18814
1.1091			16.061					1.96799
1.8979			35.334					0.125684
3.1743			52.465					2.31341
3.3616			85.658					3.12072
1.5542			41.758					2.92403
2.2701			33.192					2.58582
1.9358			33.192					1.30191
2.9567			48.182					2.30805
2.5286			58.89					7.34625
1.8924			49.253					0.621994
0.92317			11.778					4.93266
2.6229			47.112					5.27029
1.7839			44.97					2.99564
1.8493			41.758					1.6671
2.7174			53.536					2.89076
2.3828			85.658					2.89738
1.8066			24.627					0.802708
1.7363			42.829					4.1251
3.1608			27.839					3.08882
2.42			85.658					3.72072
2.8921			59.96					2.74875
4.2961			55.677					1.9741
1.3482			25.697					4.33756
2.7721			48.182					3.02259
3.3785			56.748					2.58544
1.9033			57.819					4.54028
1.9139			65.314					5.25787
1.6264			21.414					3.86123
2.1787			37.475					1.06014
1.168			41.758					2.01208
1.7415			59.96					2.47464
2.3208			49.253					3.87958
2.4602			55.677					4.45249
2.5976			85.658					2.14157
3.4562			85.658					2.12387
3.6044			85.658					3.95774
1.7711			58.89					3.12529
1.9618			22.485					2.29571
1.9054			85.658					2.46201
2.6581			64.243					3.55935
1.5885			42.829					4.30202
1.232			19.273					1.12795
1.6535			19.273					1.39773
2.8626			56.748					1.60737
3.207			52.465					2.5235
1.6626			51.395					2.20702
3.5985			48.182					3.04832
2.6053			41.758					1.40444
1.3768			38.546					2.31987
3.5985			48.182					3.83243
1.9276			41.758					3.58781
2.357			33.192					2.55248
2.3523			85.658					1.87143
2.522			38.546					4.79963
2.4525			36.404					1.40925
1.6014			17.132					0.732776
2.4431			85.658					1.05078
1.6015			17.132					2.78145
1.4191			34.263					2.10241
2.2205			49.253					1.92898
1.0439			19.273					1.54796
2.296			41.758					2.4593
2.8539			59.96					15.0873
1.8327			82.445					2.10843
1.624			37.475					3.3271
1.3848			10.707					3.00785
2.2936			85.658					3.78812
1.6168			78.163					7.29478
2.5364			85.658					2.67615
3.0429			85.658					2.86687
2.4268			63.172					2.64456
2.0542			85.658					1.70896
2.062			28.909					4.39046
2.5573			85.658					14.4022
1.5519			51.395					2.55938
1.9627			58.89					1.18319
2.4271			52.465					2.13551
2.023			26.768					2.6351
2.2218			85.658					3.9825
2.0702			85.658					1.47774
2.0118			85.658					3.10609
1.6646			42.829					6.17415
2.2669			54.607					5.06362
1.3534			50.324					3.28663
								13.5054
								2.83245
								7.39364
								2.85265
								2.55543
								2.7895
								6.54868
								1.49324
								2.54449
								2.46486
								1.48559
								3.83936
								2.80773
								5.80808
								4.15958
								2.35145
								1.35074
								3.37301
								1.35241
								1.61312
								3.14755
								2.93724
								7.18138
								0.878185
								1.31881
								2.76527
								0.309614
								1.2232
								1.50431
								4.13264
								3.14335
								10.0067
								2.39888
								2.20514
								3.61182
								3.54289
								1.6385
								1.66048
								2.83218
								3.29262
								2.02716
								3.29167
								3.4663
								2.85757
								9.39602
								2.87885
								3.49638
								2.17565
								2.35912
								2.8416
								1.7204

## Sheet: Fig. 4B
Normalized GFP fluorescence intensity (%) on aMT plus-ends.
	Kip2-WT	Kip2-K294AR296A	Kip2-R384AR385A	Kip2-R446A
	27.7809	28.124	0	0
	32.0789	39.2473
	36.0873	44.6127
	42.769	45.1713
	44.3237	46.3942
	46.36	47.7413
	48.0788	47.9325
	50.8842	49.4529
	52.0114	50.5517
	52.7778	52.7121
	54.9239	52.7856
	55.6837	55.6838
	59.1826	56.7069
	60.1787	57.9826
	61.1005	58.9893
	61.3217	59.1969
	65.6468	59.6407
	67.8293	61.9132
	69.6466	63.2181
	71.1542	64.8784
	71.4824	68.9881
	71.7207	69.4932
	71.8013	70.1075
	74.0445	73.0606
	74.1829	74.1494
	74.3891	75.7711
	74.9713	76.3448
	75.2275	77.1667
	76.5053	77.1696
	76.6516	77.2102
	81.3513	78.9012
	81.9164	79.2494
	84.5348	80.3431
	86.7902	83.3398
	88.5575	84.0704
	91.1296	85.7135
	93.2101	86.6225
	93.5661	87.1897
	93.569	87.6149
	93.9186	89.3452
	94.0292	91.2444
	94.5008	92.4937
	95.0808	97.0308
	95.2956	97.4788
	97.5702	98.1424
	98.4499	98.5533
	100.713	99.762
	100.889	99.9104
	101.7	101.214
	101.967	103.05
	102.903	103.417
	105.954	103.999
	108.195	104.271
	109.127	105.507
	111.328	107.404
	112.618	107.993
	113.518	110.953
	116.35	111.362
	116.761	112.007
	117.453	112.869
	121.18	113.228
	121.565	113.703
	130.775	113.837
	133.356	114.316
	135.409	116.323
	135.826	118.692
	138.39	120.053
	138.574	123.165
	138.628	124.191
	138.865	124.827
	140.501	125.121
	141.768	128.475
	142.487	129.676
	146.71	129.916
	155.812	130.047
	156.216	134.613
	160.19	135.278
	161.495	137.066
	171.057	140.605
	179.865	146.235
	182.55	147.877
	183.226	150.682
	263.199	151.129
		153.963
		159.745
	26.1453	170.721
	27.0292	171.305
	38.1119	177.898
	41.1228	182.43
	42.5443	186.344
	49.4908	186.473
	51.6765	191.588
	56.27	208.28
	61.9734	213.501
	64.2578	213.572
	66.641	217.365
	67.8552	221.181
	75.0097	243.582
	76.6441	244.812
	76.9534
	77.8694
	81.9166	22.1734
	83.6814	22.577
	84.801	23.9263
	86.3565	27.228
	88.2255	28.6976
	90.4853	29.1958
	96.0929	30.2673
	97.6373	32.4814
	98.3675	34.1874
	104.092	37.1564
	113.441	40.1364
	114.068	41.5481
	114.246	42.2314
	114.791	42.2345
	118.621	42.59
	127.048	42.9813
	130.924	43.4967
	135.271	46.8873
	142.586	47.2336
	142.975	48.6082
	158.147	50.0982
	160.87	50.992
	178.445	51.3093
	187.584	51.99
	210.48	52.1888
	239.481	52.332
		53.0752
		57.1286
		58.0489
		59.3446
		59.4186
		59.6674
		59.897
		60.2717
		61.5759
		62.1012
		62.9295
		63.3171
		64.8035
		64.8201
		65.8571
		65.8843
		67.9502
		68.4366
		69.2927
		70.2575
		70.4784
		71.0704
		71.2315
		71.8636
		72.9999
		73.9986
		74.2881
		75.7683
		76.0491
		78.2415
		78.5656
		80.6821
		81.1599
		81.2723
		83.445
		84.3029
		84.7264
		85.2331
		85.8837
		86.6929
		86.9867
		87.1954
		89.3927
		89.4964
		93.4061
		99.2205
		100.604
		106.963
		107.702
		115.091
		125.504
		125.57
		138.54
		161.092
		170.971
		178.125
		178.819
		183.289
		193.133
		201.474
		219.181
		227.462
		237.23
		37.249
		48.6174
		52.8332
		62.3191
		67.3545
		69.2273
		72.7178
		77.5848
		79.2977
		82.1277
		88.4292
		89.6995
		91.3673
		91.7957
		93.611
		94.9054
		99.7773
		105.768
		118.721
		123.28
		143.014
		146.231
		168.565
		178.574

## Sheet: Fig. 6CDE and Table S2
ratio of Tubulin intensity over Kip2 or MBP intensity from free GDP-Tubulin co-IP experiment													Quantification of microtubule dynamics in vitro
													Tp Howard		Pixel	0.26	um				Tp Howard		Pixel	0.26	um				Tp Howard		Pixel	0.26	um				Tp Howard		Pixel	0.26	um				Tp Howard		Pixel	0.26	um
MBP				Kip2 WT				Interface 1 mutant					Tub 7uM		Time	5	second				Tub 7uM		Time	5	second				Tub 7uM		Time	5	second				Tub 7uM		Time	5	second				Tub 7uM		Time	5	second
Tubulin input concentration				Tubulin input concentration				Tubulin input concentration					No Kip2								2nM Kip2-WT-RFP								4nM Kip2-WT-RFP								8nM Kip2-WT-RFP								2nM Kip2-KR-RFP
2 uM	1 uM	0,5 uM	0,1 uM	2 uM	1 uM	0,5 uM	0,1 uM	2 uM	1 uM	0,5 uM	0,1 uM		Control	Elongation time(min)	Cat Freq (min-1)	Resc Freq (min-1)	El Speed (µm/min)	Cat Speed (µm/min)	Max length (µm)		WT7 2nM	Elongation time(min)	Cat Freq (min-1)	Resc Freq (min-1)	El Speed (µm/min)	Cat Speed (µm/min)	Max length (µm)		WT7 4nM	Elongation time(min)	Cat Freq (min-1)	Resc Freq (min-1)	El Speed (µm/min)	Cat Speed (µm/min)	Max length (µm)		WT7 8nM	Elongation time(min)	Cat Freq (min-1)	Resc Freq (min-1)	El Speed (µm/min)	Cat Speed (µm/min)	Max length (µm)		KR7 2nM	Elongation time(min)	Cat Freq (min-1)	Resc Freq (min-1)	El Speed (µm/min)
0.0818315	0.0897414	0.0523491		0.708418	0.39063	0.286116		0.53326	0.376971	0.24386				0	0	0	0.084513	20.7973	0.58864			9.20433	0	0	0.823727	14.2997	7.91362			9.49242	0	2.2128	1.14483	1.93137	10.5547			9.76133	0		0.939095		8.90136			0	0.603895		0.21024
0.0818139	0.0659469	0.0589724		0.646767	0.396587	0.27883		0.548902	0.376452	0.283041				0	0.577423	0	0.213184	28.0961	0.5564			9.20433	0	0	0.612322	17.154	5.36562			9.15892	0	5.46946	1.04733	10.2787	9.63092			9.89533	0		1.30905		14.4955			0	0.513435		0.407955
0.0761617	0.0541848	0.0494403		0.617778	0.420375	0.290995		0.531123	0.339419	0.249936				6.66667	0.800641		1.0758	11.2315	2.15982			6.74192	0	13.289	0.975301	19.1692	6.98646			9.68208	0	3.88601	1.17174	11.0493	11.8118			9.11008	0		1.31135		12.5619			0	0.581255		0.331571
	0.0295174	0.0239341	0.0273018		0.463899	0.205334	0.039626		0.426041	0.19136	0.043368			0	0.711687		0.525868		1.57222			9.08475	0	5.997	0.828045	4.82172	7.98278			9.228	0	2.07182	1.20001	6.03153	10.9171			9.981	0		1.86259		18.3589			0	0.269566		0.21706
	0.0215777	0.0302775	0.0258744		0.43394	0.285331	0.0429065		0.339507	0.187255	0.0436824			0	0		0.76353		0.88296			8.43008	0	0	0.791928	8.66458	6.7548			8.96683	0.111522	7.16846	0.61141	19.4376	5.62666			9.23917	0		1.51824		14.95			0	0.12593		0.0507171
	0.0374685	0.0318931	0.0227512		0.438007	0.208236	0.0394316		0.280026	0.257933	0.0406203			0	0.421896		1.04012		0.75218			8.31508	0	5.16573	0.803193	24.5647	6.6196			9.82	0	5.48948	1.05252	9.91235	10.2978			9.83608	0		1.40297		13.9669			0	0.141374		0.094981
0.039745	0.0178243	0.0115033		0.653885	0.377798	0.24083		0.585627	0.317049	0.195812				0	0.593428		1.11527		1.07952			7.69133	0	0	0.637075	6.41304	5.9631			9.41767	0		0.837949		8.34496			9.63967	0		1.26053		12.8869			1.65592	0.187123		0.150675
0.0268988	0.0204487	0.0172823		0.636532	0.297551	0.239787		0.476396	0.26355	0.196283				1.73183	0.635896		0.0487377		0.39312			7.9245	0	0	0.555336	7.45147	4.80298			9.65592	0		1.16392		11.2874			19.1398	0		1.21176		11.7101			1.94767	0.294377		0.444304
0.0290398	0.0150674	0.0141659		0.658427	0.349627	0.279284		0.524391	0.271764	0.186428				0	0.333816		0.170134		1.70118			9.00383	0	0	0.726882	21.152	6.62142			9.38208	0		1.35963		12.4732			9.70692	0		1.6015		15.7334			1.72042	0.133735		0.125697
														0	1.19166		0.576019		1.66842			8.81717	0	0	1.03113	21.5328	9.0064			9.454	0		1.37365		12.8375			9.5695	0		0.858072		8.57142			0	0.196448		0.164926
														0	0.485476		0.996686		2.39252			8.93042	0	8.4507	0.676638	8.24867	6.62168			9.53508	0		1.27125		12.8372			9.90158	0		1.2921		13.1591			0	0		0.0562498
														1.249	0		1.23626		0.52364			6.19958	0.161301	0	0.29793	16.381	2.51758			9.69892	0		0.961598		9.4354			9.17208	0		1.29846		12.3981			3.70967	0.243245		0.13882
														4.21533	0.654129		0.683817		2.2581			9.36258	0	8.47458	0.806888	14.4372	7.93988			9.68817	0		1.1462		11.4132			9.98308	0		1.60937		15.97			0	0.219567		0.118
														0			0.673419		0.55614			9.26883	0		0.698554	5.16682	6.85412			9.57225	0		1.3707		9.2703			9.05675	0		1.33397		12.1995			0	0		0.0686581
														0			0.560175		0.5564			9.17833	0		0.859544	9.07656	7.98096			9.62975	0		1.01443		14.6903			9.77783	0		1.19446		12.2101			7.94092	0.654915		0.373589
														0			0.488692					6.71258	0.148974		0.215559	11.855	2.0527			9.56375	0		1.51263		11.6516			9.95008	0		1.45037		14.1466			7.07342	0.371851		0.137287
														0			0.561589					9.19567	0		0.708749	16.6378	5.89186			9.06125	0		1.24134		9.93018			9.37133	0		1.30029		12.4706			0	0		0.0330707
														0			0.217718					7.24567	0.138014		0.328448		2.08468			9.38708	0		1.09719		13.2085			9.86758	0		1.08536		10.738			0	0.384295		0.178851
														0			0.850942					8.83875	0.113138		0.446624		3.74192			9.35267	0		1.31973		9.76664			9.39783	0		1.13649		11.361			5.34408	0		0.184356
														0								7.433	0.26907		0.610949		3.27678			9.71833	0		1.04692		7.44406			9.74667	0		1.65297		16.1278			0	0.296026		0.139079
														0								6.61708	0.151124		0.395712		2.55268			9.62367	0		0.766924		4.73096			9.76342	0		1.19233		11.9187			0	0.118368		0.0794934
														8.94625								8.905	0		0.298044		2.9458			8.17058	0		0.546725		8.44532			9.83083	0		1.55318		15.5098			0
														0								6.25658	0.319663		0.386063		2.38576			9.55125	0.104698		1.17116		9.1			9.9785	0		1.00863		10.6943			0
														0								9.23167	0		0.843622		8.24408			9.07775	0		1.09052		12.578			9.07525	0		1.58958		14.2997			0
														0								8.54108	0		0.561912		4.63814			9.6595	0		1.38127		12.5713			9.94625	0		1.42677		15.2485			0
														0								8.92325	0		0.538196		4.93194			9.36967	0		1.27377		10.8189			9.86317	0		1.37458		13.4191			0
														0								8.31833	0		0.787064		6.565			9.52833	0		1.23463		8.40684			20.0825	0		1.68989		17.5716			0
														2.37025								8.88992	0		1.03495		7.58706			9.6275	0		0.849635		6.8224			9.9605	0		1.42523		15.8387			0
														0								8.82683	0		0.646816		5.80164			9.73317	0		0.9849		10.4915			9.93258	0		1.36225		13.1654			0
														0								8.116	0		0.790347		6.98906			9.74475	0		1.10198		12.4714			9.94633	0		1.45871		14.6302			0
														0								8.21858	0		0.820849		7.12998			9.73933	0		1.29483		9.95878			9.92433	0		1.40771		14.364			3.397
														0								9.05675	0		0.72628		6.526			9.47892	0		1.06242		9.60752			9.33625	0		1.37669		13.1934			0
														0								8.21517	0		0.895534		7.68482			9.13275	0		0.992229		7.51036			9.93883	0		1.44762		14.0746			0
														0								8.44375	0		0.953875		7.65856			9.07825	0		0.82437		6.39054			9.677	0		1.52096		14.5278			0
														0								8.60217	0.11625		0.435722		5.96778			9.07525	0		0.602553		10.8238			9.95792	0		1.52043		14.8582			0
														0								8.37633	0		0.396503		3.54666			9.6795	0		1.09528		9.99206			9.79142	0		1.58742		15.471			7.4775
														0								9.02542	0		0.390457		4.04586			9.76417	0		0.996632		12.1129			9.849	0		1.67082		16.589			0
														0								7.49783	0		0.917649		6.5663			9.25242	0		1.32681		11.6787			9.8925	0		1.50912		15.8441			5.09042
														0								8.48383	0		0.881823		4.71016			9.59675	0		1.1957		8.27866			8.67058	0		1.47099		13.0268			0
														0								5.98075	0.167203		0.532472		4.50424			9.253	0		0.87489		13.3666			9.74833	0		1.38437		14.0647			0
														0								8.77258	0		0.934094		7.91648			9.45342	0		1.39728		10.6275			9.723	0		1.58415		15.1882			7.46492
														0								5.69092	0		0.678267		4.43768			9.33	0		1.14759		11.7452			9.39733	0		1.04356		10.179			0
														0								9.26692	0		0.786348		6.79718			8.77567	0		1.25869		9.33504			9.73392	0		1.65826		16.3894			0
														0								8.43008	0		0.783971		7.3242			9.67633	0		0.891429		11.3467			9.53058	0		1.22547		11.8542			0
														0								7.49458	0		0.316675		1.98822			9.61183	0		1.21738		13.7436			9.67025	0		1.33616		13.2904			0
														0								8.68892	0		0.606992		5.16724			9.5	0		1.44379		8.8049			9.72042	0		1.3184		12.7254			4.11108
														0								8.35133	0		0.735791		5.71558			9.54617	0		0.950103		11.3266			9.93033	0		1.48224		14.9604			4.55442
														0								5.53508	0.180666		0.461323		2.8886			9.49542	0		1.18672		12.1774			9.36217	0		1.07228		10.3815			0
														0								8.66975	0		0.689035		6.28056			9.57567	0		1.22983		9.89144			9.82742	0		1.56171		15.1819			0
														3.37025								9.56267	0		0.610666		5.58038			9.31958	0		1.08786		12.1425			19.6344	0		1.40872		14.0956			0
														0								7.24567	0		0.755671		5.41164			9.37375	0		1.37795		10.4325			9.777	0		1.8981		18.1275			0
														0								6.67742	0.149759		0.346658		2.45752			9.38825	0		1.12904		11.3851			9.89875	0		1.47181		14.7662			0
														0								6.588	0.455373		0.624052		2.82334			9.50092	0		1.21841		9.53576			9.61875	0		1.41343		15.4492			8.8045
														0								8.94325	0		0.604469		5.9813			9.17175	0		1.05094		7.81404			9.80633	0		1.3117		13.092			0
														0								7.871	0		0.673437		5.41034			9.67592	0		0.923551		6.2543			9.70658	0		1.25682		12.7351			0
														0								7.914	0		0.796952		6.01016			9.3675	0		0.543231		12.1209			9.07883	0		1.38995		12.3128			0
														0								8.78275	0		0.317349		3.31916			9.03892	0		1.27689		7.18068			9.70525	0		1.6886		9.32308			0
														0								8.65808	0		0.539394		4.78114			9.36492	0		0.863352		13.0411			9.89475	0		1.71783		16.7552			0
														0								8.64525	0		0.590599		6.17526			9.48867	0		1.34671		9.3106			9.26642	0		1.67222		16.3647			0
														1.57258								8.50133	0		0.552918		5.01462			9.00992	0		0.884008		12.981			9.566	0		0.975666		9.78536			0
														2.99567								8.81042	0		0.735255		6.57384			9.38358	0		1.49762		8.55556			9.86025	0		0.843792		8.60132			0
														0								8.577	0		0.485412		4.77958			9.07917	0		0.898801		11.5224			9.90325	0		1.71412		17.1818			0
														0								8.4305	0		0.912506		8.50954			9.194	0		1.24364		13.6786			9.8715	0		1.04556		10.498			0
														0								8.39117	0		0.731989		6.2166			9.55692	0		1.35165		8.91826			9.6935	0		1.51252		15.1835			0
														0								8.20725	0		0.764675		5.25044			9.27542	0		0.970268		6.34036			9.69892	0		1.65319		16.3982			1.52692
														0								8.17575	0		0.702015		5.9098			9.09233	0.109983		0.753745		6.73998			9.80692	0		1.1897		10.6363			0
														0								8.64292	0		0.812045		7.30366			9.78358	0		0.670517		9.41876			9.349	0		1.22271		11.088			0
														0								8.0935	0		0.622349		4.9153			8.92333	0.112066		0.951225		10.1085			9.54842	0		1.02593		15.9357			0
														0								8.46975	0		0.471759		3.65534			9.63375	0		1.00993		10.2424			9.62733	0		1.4849		14.4282			0
														0								6.862	0.14573		0.307923		1.82624			9.50608	0		1.02358		8.13046			9.66642	0		1.17433		11.5536			0
														0								8.84792	0		0.561762		4.9192			8.72325	0.114636		1.01463		11.8511			9.77408	0		1.18201		11.9465			0
														0								8.48992	0		0.790879		6.77118			9.3975	0		1.24161		9.04904			9.90325	0		1.33278		12.8627			0
														0								8.58383	0		0.797583		6.70956			9.27175	0		0.941404		7.39882			9.73483	0		1.60308		16.0729			0
														0								8.81558	0		0.571431		6.1113			9.69458	0		0.752383		9.5784			9.84192	0		1.23777		12.3958			0
														0								8.08083	0		0.967982		8.30154			9.50333	0		0.883881		8.26332			9.67758	0		1.38517		13.6183			0
														0								8.16742	0		0.723487		5.64824			9.477	0		0.93177		12.0822			9.76342	0		1.63902		16.7448			0
														0								5.64517	0		0.760679		4.78556			9.01175	0		1.29476		12.7886			9.72442	0		1.36328		13.8024			0
														0								8.84642	0		0.501019		4.25334			9.60517	0		1.23268		5.9189			9.91575	0		1.71899		17.64			0
														0								7.07817	0.14128		0.83591		5.0518			9.29133	0		0.616075		10.8306			9.67025	0		1.02035		9.91874			0
														0								7.50358	0		0.523736		4.11892			9.16625	0		1.10569		9.34362			9.91	0		1.28053		12.5307			0
														0								9.11825	0		0.857281		7.70042			9.69633	0		0.890448		11.6891			9.82842	0		1.12088		11.3282			0
														0								8.94883	0		1.185		10.6275			9.327	0		1.24082		13.0744			9.8495	0		1.3318		13.0603			0
														0								8.90808	0		0.600726		5.21118			9.49625	0		1.37687		12.5302			9.5755	0		1.66516		16.5578			0
														0								8.36142	0		0.923994		7.75502			9.465	0		1.25932		8.42608			9.62692	0		1.0772		11.2541			0
														0								8.69208	0		0.692469		6.23246			9.693	0		1.02849		8.853			9.53	0		1.32041		12.4132			0
														0								5.64517	0		0.338105		2.08832			9.13083	0		0.970426		13.2161			9.68817	0		1.49248		15.0873			0
														0								8.54975	0		0.630252		5.66982			9.68567	0		1.31296		12.8833			9.75267	0		1.12487		9.68994			0
														0								8.43483	0		0.869314		7.86006			9.30225	0		1.34074		11.7341			9.73925	0		1.80994		17.9577			0
														0								8.91217	0		0.758426		6.53484			9.56275	0		1.03883		12.1516			9.94542	0		1.2561		11.1218			0
														0								8.5635	0		0.866879		7.82392			9.76208	0		1.29115		6.99842			9.80642	0		1.24527		11.155			0
														0								9.07533	0		0.800284		7.32784			9.5175	0.10507		0.816727		12.8154			9.94058	0		1.27973		12.9402			0
														0								8.37933	0		0.802961		7.28728			9.28875	0		1.35465		10.0412			9.9095	0		1.74802		17.0906			0
														0								8.68208	0		0.785772		6.42954			9.58733	0		1.07142		9.84386			9.8925	0		1.45306		14.2376			0
														0								8.92325	0		0.840001		7.15416			9.61517	0		1.00521		9.48168			9.88542	0		1.35799		14.3707			2.68925
														0								8.30833	0		0.599841		4.8087			9.6925	0		1.06302		12.2551			9.76383	0		1.28309		12.245			0
														0								8.77308	0		0.823854		6.98854			9.39	0		1.2822		12.7442						1.56001					0
														0								8.52117	0		0.930105		8.3499			9.164	0		1.36477		9.17852						0.697632					9.13558
														0.839167								8.91567	0		0.674987		5.89472			9.61058	0		0.998572		10.6389						0.938092					2.60217
														0								7.87658	0		0.416577		3.71254			9.21675	0		1.07024		9.77262											0
														4.11967								8.45908	0		1.00046		8.45078			9.52625	0		1.01074		14.0361											0
														0								7.89433	0.126673		0.553224		4.97068			9.34675	0		1.43119		12.5895											0
														0								9.15858	0		0.646637		6.66926			9.22125	0		1.42577		9.90912											0
														0								9.33425	0		0.728003		6.52548			8.11817	0		1.18288		8.28828											0
														0								9.025	0		0.88665		7.99292			9.35483	0		0.922065		11.3649											0
														2.77892								7.85242	0		0.85671		6.53198			9.46533	0		1.34975		11.1322											0
														0								8.85733	0		0.726106		6.33308			9.32575	0		1.18704		11.3303											0
														0								8.70483	0		0.788647		6.62662			8.12517	0		1.35831		9.34934											0
														0											0.404427					9.37367	0		1.02095		8.85274											0
														0											0.758573					9.33642	0		0.91344		15.7524											0
														1.52875											0.743321					9.28058	0		1.72211		10.1434											0
																									0.577432					9.53825	0		1.19543		11.491											0
																									0.697015					9.36092	0		1.16866		8.48822											0
																									1.14615					9.40933	0		0.94524		11.623											0
																									1.17294					9.6735	0		1.14493		11.9891											0
																									2.24078					9.75417	0		1.19999		15.06											0
																									0.910031					8.83533	0		1.72662		10.2349											2.36792
																									0.597439					9.47108	0		1.25082		10.0745											0
																									1.1781					9.60683	0		1.06205		11.8914											0
																									1.21667					9.18808	0		1.17228		11.4894											0
																									0.849467					9.57317	0		1.24732		12.0921											0
																														8.94267	0		1.29813													0
																																	1.22979													0
																																	1.21963													0
																																	0.976857													0
																																	1.19127													3.37808
																																	2.35816													0
																																	2.15869													0
																																														0
																																														0
																																														0
																																														0
																																														0
																																														0
																																														0
																																														0
																																														8.44825
[truncated: 16 more columns]

## Sheet: Fig. S5BD
	Quantification of the speeds (μm / min ) of GFP speckles moving along aMTs in vivo.						Quantification of the speeds (μm / min ) of 1 nM MBP-Kip2(1-560)-RFP WT or P1- mutant along GMPCPP-stabilized microtubules in vitro.
	KIP2-3xsfGFP, kip3∆	KIP2-K294AR296A-3xsfGFP, kip3∆					WT	P1-
	3.24453	0.337951					3.98222	4.3523
	3.67566	0.839081					4.992	7.62911
	3.7135	1.37					5.04615	6.60847
	3.79438	2.74003					5.984	5.5273
	3.79672	2.77852					4.96552	6.29613
	3.81215	2.93003					3.96522	4.22414
	3.94242	3.31535					4.93317	4.1086
	4.2493	3.31832					1.88485	6.72097
	4.33449	3.32287					5.78344	14.3664
	4.50662	3.36867					2.708	0.0124306
	4.53473	3.40994					2.30585	9.32535
	4.61764	3.60115					1.87282	5.15683
	4.61791	3.94242					4.98017	9.60129
	4.6237	4.04983					1.6401	2.26441
	4.62616	4.23662					4.18942	3.17243
	4.82865	4.28317					5.21513	6.69505
	4.97058	4.4489					5.94638	5.70809
	5.00822	4.45292					5.48611	2.35804
	5.04375	4.56884					5.94496	3.48449
	5.22493	4.7493					4.9917	3.98605
	5.31671	4.83488					3.23552	5.00323
	5.3649	4.8655					4.72637	5.0496
	5.38681	4.88851					3.97345	4.93739
	5.42055	4.91435					5.32255	6.81156
	5.55119	5.03979					5.17092	4.61696
	5.68944	5.07846					4.5059	6.51666
	5.72879	5.09792					5.27598	5.63231
	5.74835	5.22439					5.27322	2.43421
	5.75164	5.24334					5.27322	1.53596
	5.79175	5.30784					0.343624	2.98784
	5.87409	5.31233					3.36692	5.4401
	5.90234	5.39554					4.62288	7.79803
	5.92158	5.4141					4.62367	6.98345
	5.92973	5.44493					6.16739	3.09656
	5.9536	5.52119					5.42593	4.35586
	6.01061	5.54911					5.87731	6.78344
	6.01948	5.56296					6.36665	6.86188
	6.0442	5.5714					7.00205	0.747638
	6.13083	5.67844					6.12955	5.71802
	6.24519	5.68581					3.04923	6.10946
	6.26419	5.73787					3.90829	6.65549
	6.28287	5.74723					5.01866	5.04047
	6.29345	5.80909					1.17455	4.98125
	6.33612	5.88437					4.42675	6.66056
	6.35767	5.9044					4.84874	5.20208
	6.35942	5.92207					3.22744	5.39186
	6.37997	5.92207					2.89067	6.67373
	6.46284	5.9297					4.04735	6.34561
	6.627	5.98129					2.08875	3.14695
	6.72968	6.01061					5.13218	6.42651
	6.79173	6.01592					4.31978	3.15657
	6.80707	6.03619					4.53809	6.63768
	6.81497	6.11723					4.53818	3.03702
	6.95353	6.12237					2.545	3.76467
	6.959	6.12307					3.56321
	6.96329	6.23938					3.75475
	7.12059	6.24629					5.29075
	7.12537	6.24911					4.58667
	7.15435	6.2777					1.29309
	7.19971	6.28273					4.70991
	7.20985	6.29909					5.08784
	7.26914	6.33425					4.43091
	7.2759	6.33973					5.09187
	7.28853	6.38408					5.76033
	7.33555	6.40864					4.56
	7.38238	6.40876					6.61333
	7.42596	6.41718					4.992
	7.44367	6.42727					6.12
	7.47744	6.52888					1.74545
	7.69333	6.56874					3.62667
	7.70786	6.5722					3.66
	7.72762	6.57693					4.32
	7.83839	6.71702					5.02588
	7.85646	6.71749					6.22869
	7.97049	6.74684					4.97167
	7.98871	6.75665					5.32598
	8.04874	6.76229					6.36665
	8.16679	6.79692					5.87731
	8.25944	6.80906					1.89816
	8.36037	6.82636					1.69846
	8.54489	6.89652
	8.60516	6.91116
	8.71305	6.91586
	8.77065	6.9379
	8.8363	6.96686
	8.94291	6.98737
	9.12773	6.989
	9.15241	7.0174
	9.1897	7.0269
	9.21979	7.03203
	10.085	7.18149
	10.7993	7.18934
		7.29426
		7.35794
		7.39068
		7.40403
		7.42644
		7.47662
		7.47662
		7.53459
		7.57126
		7.57765
		7.6659
		7.7121
		7.71523
		7.81264
		7.85397
		7.91367
		8.00438
		8.1339
		8.26363
		8.272
		8.27702
		8.28893
		8.29973
		8.37762
		8.3802
		8.41119
		8.44581
		8.5447
		8.58112
		8.70124
		8.72272
		8.82785
		9.07418
		9.12934
		9.16149
		9.16206
		9.17054
		9.19453
		9.21587
		9.26208
		9.27928
		9.4186
		9.51569
		9.64375
		9.70754
		9.77605
		9.86605
		9.91464
		9.934
		10.0689
		10.2939
		10.4325
		10.5439
		10.5919
		10.6247
		10.9265
		11.3823
		11.3857
		11.3875
		11.7104
		11.7813
		11.8651
		11.9011
		12.0403
		13.0028
		14.4084
		15.1553

## Sheet: Fig. S2B
	Quantification of the speeds (μm / min ) of GFP speckles moving along preanaphase cytoplasmic microtubules.
	Kip2-3xsfGFP	Kip2-∆T-3xsfGFP	Kip2-3xsfGFP, bik1∆
	4.75531	1.40497	0.425505
	4.82855	1.80305	2.89135
	4.90903	1.90548	3.1477
	4.91596	1.99266	3.52085
	5.06869	2.91426	3.53726
	5.21971	3.2325	3.65769
	5.25389	3.26345	3.67085
	5.25401	3.41984	3.73661
	5.34007	3.76881	3.99603
	5.43052	3.81307	4.10436
	5.65982	4.10766	4.20676
	5.75347	4.29853	4.24416
	5.77	4.34897	4.24496
	5.79034	4.38299	4.29573
	5.921	4.39241	4.30618
	6.06327	4.48721	4.55481
	6.24892	4.50839	4.67262
	6.43668	4.52872	4.79968
	6.47821	4.61864	4.84485
	6.50712	4.65298	4.85897
	6.50738	4.65892	4.86427
	6.59316	4.68673	4.87011
	6.67766	4.80673	4.95398
	6.77546	4.88699	4.98356
	6.83935	4.91421	5.05943
	6.87345	5.09319	5.09042
	7.04034	5.14059	5.10126
	7.102	5.16415	5.16619
	7.31418	5.2993	5.24467
	7.51974	5.32606	5.26992
	8.27869	5.3906	5.34415
	8.47598	5.39885	5.38017
	8.52397	5.41496	5.39311
	0.986365	5.42931	5.44596
	1.47807	5.45023	5.54208
	4.80157	5.47625	5.54237
	5.98275	5.50072	5.55011
	6.31957	5.5076	5.5533
	6.70797	5.60808	5.56619
	6.72771	5.72954	5.62977
	6.87586	5.73795	5.65356
	7.69627	5.75523	5.74567
	7.77631	5.90153	5.75092
	8.36076	5.93527	5.77757
	9.6871	5.94061	5.77988
	10.8335	6.01791	5.9457
		6.02868	5.9996
		6.0527	6.08119
	2.74003	6.09628	6.08346
	3.19243	6.11383	6.10073
	3.22456	6.19428	6.11689
	3.6736	6.20032	6.13604
	3.6736	6.24484	6.24424
	3.76564	6.33788	6.36565
	3.76564	6.57532	6.42211
	3.83226	6.58267	6.51829
	3.83226	6.6555	6.64302
	3.94122	6.73943	6.69533
	3.94122	6.76099	6.76685
	3.94639	6.78334	6.78749
	4.06654	6.82756	6.78749
	4.06654	6.8449	6.79221
	4.13992	6.95071	6.83537
	4.34654	7.05392	6.86341
	4.51997	7.24537	6.92095
	4.51997	7.26513	6.94405
	4.62959	7.40708	6.99097
	4.67759	7.47499	7.00894
	4.81253	7.47644	7.03774
	4.81253	7.47669	7.21995
	4.87898	7.64739	7.26323
	4.87898	7.67644	7.29932
	4.92048	7.71298	7.4713
	5.15297	7.85938	7.47975
	5.18508	7.99114	7.48051
	5.27798	8.01759	7.63897
	5.30503	8.17426	7.72661
	5.45459	8.22398	7.79004
	5.45591	8.26494	7.87863
	5.80492	8.28383	8.0329
	5.80492	8.41253	8.07026
	6.58152	8.45136	8.11016
	6.67418	8.56548	8.12387
	6.67418	8.68312	8.22718
	7.00189	8.70598	8.23626
	7.06879	8.76597	8.34186
	7.09803	8.78998	8.36916
	7.09803	8.84643	8.53311
	7.58508	8.85659	9.41967
	7.66114	8.90291	9.76784
	7.66114	9.01455	9.88645
	7.70343	9.09217	10.2685
	7.73018	9.44185	10.3081
	7.9423	9.47508	10.4121
	7.99489	9.49537	10.6611
	8.02779	9.71794	10.7977
	8.02779	9.75156	12.0767
	8.22494	9.81681	13.4041
	8.26051	9.89258	13.4594
	8.42798	10.2136
	8.56765	10.3508
	8.63843	10.6372
	9.20098	10.7463
	9.36727	11.4461
	9.38893	11.5976
	9.4153	12.062
	9.4153	12.4994
	9.48092
	9.48092
	9.54361
	10.8775
	11.3817
	11.8832
	0.839081
	2.26243
	2.74943
	3.06946
	3.24685
	3.49566
	3.73797
	3.8642
	3.92085
	4.21447
	4.37927
	4.42987
	4.56791
	4.58897
	4.60049
	4.61864
	4.72743
	4.7313
	4.78643
	4.8002
	4.81046
	4.90772
	5.0784
	5.0985
	5.14263
	5.17612
	5.22841
	5.3764
	5.38354
	5.38488
	5.43792
	5.48749
	5.517
	5.60796
	5.62654
	5.70849
	5.71643
	5.74334
	5.80492
	5.87496
	5.88232
	5.95701
	5.96331
	5.97311
	6.06798
	6.08226
	6.15201
	6.19456
	6.26726
	6.27793
	6.30654
	6.53591
	6.60359
	6.63165
	6.63302
	6.67718
	6.68038
	6.68733
	6.78286
	6.85861
	6.96485
	7.16516
	7.27656
	7.2827
	7.35364
	7.47877
	7.47953
	7.55089
	7.66618
	7.85169
	8.27842
	8.41416
	8.50798
	8.51516
	8.61668
	8.69734
	8.90653
	8.97396
	11.5592
	12.8558
	14.646

## Sheet: Fig. S2C
Relative Bik1-3xGFP fluorescence (%) associated with bud-directed cytoplasmic microtubules in cells of indicated genotype.
Measurements of GFP intensity were normalized to the mean of GFP fluorescences in wildtype cells.
WT	Kip2-∆T	kip2∆
113.525	103.752	36.8433
130.553	46.2454	35.624
100.198	78.9405	83.3975
113.166	78.9405	53.931
68.9764	74.6232	36.8433
191.857	54.3828	29.2735
121.471	54.3828	38.9639
92.1355	104.877	52.5596
77.652	68.1829	73.7252
63.038	66.648	73.7252
80.1972	67.0772	44.7514
101.778	61.7812	32.98
80.8943	83.3214	64.3378
92.7735	61.7812	63.9166
58.4493	66.648	30.7992
111.459	83.9027	33.1163
118.066	77.7791	46.9118
69.3692	65.397	33.6203
73.7558	64.4445	58.3846
133.959	79.2118	32.325
100.657	67.5449	32.325
123.742	79.1687	10.2912
111.279	50.5559	42.8919
109.768	64.3696	42.8919
105.15	59.5777	37.4575
145.312	71.5989	37.7174
83.3748	57.2005	37.7174
123.742	81.6821	100.936
138.5	76.418	49.7124
105.459	74.9603	49.0722
99.3431	95.9567	32.325
144.176	42.188	42.2482
76.3726	110.92	32.98
83.8992	76.6076	33.6203
73.6014	82.9082	83.3407
92.8302	70.1344	52.5596
120.336	80.3005	54.3284
71.5307	76.0785	109.936
88.044	51.8933	75.7437
62.4635	24.4646	29.2735
82.0726	51.8933	44.7514
88.044	62.4227	64.8328
135.094	45.0239	35.624
58.8909	69.0832	45.8447
102.163	51.3063	127.148
90.495	62.2036	36.8433
71.7839	42.0064	97.3406
99.9494	42.0064	36.8433
118.066	50.8443	36.8433
127.148	112.471	93.6737
59.7616	67.3746	50.7342
140.771	41.0959	36.9194
140.771	67.2123	48.5976
74.6311	63.4796	51.2745
113.253	58.1019	51.2745
112.159	119.201	86.7499
86.323	44.9887	46.3317
83.1	69.7938	46.3317
108.427	53.7653	94.91
118.066	51.3131	95.1847
89.2145	48.5238	66.6276
114.66	51.5765	103.68
82.8401	33.164	55.9631
122.607	58.8205
83.9821	40.8655
104.562	42.5445
105.328	49.7658
104.28	49.7658
115.795	55.5976
107.818	79.4627
86.1573	72.7159
132.824	84.585
116.93	59.8422
93.5693	95.1836
111.036	33.6385
127.148	72.8896
116.93	47.6406
145.312	45.2702
145.312	73.5481
123.742	57.129
74.0578	52.9944
121.471	51.5243
61.2704	60.948
154.393	29.0918
108.765	62.0832
120.336	74.4063
130.553	51.723
120.336	43.5866
65.4753	87.6308
57.6444	74.2031
57.6444	79.6512
75.1726	94.8987
163.476	33.5227
90.5836	33.5227
116.93	52.4654
83.3645	55.551
108.574	55.551
172.558	52.0987
129.418	48.475
94.1891	48.475
77.2751	67.5335
67.42	58.3437
50.0178	53.0501
113.525	66.832
114.66	70.1015
68.6222	79.6932
88.0213	51.1531
76.8006	60.4621
114.66	65.1632
67.7856	72.4367
90.6199	47.7814
48.2866	38.3986
122.607	124.877
83.964	73.925
90.6244	73.925
54.3181	65.5752
100.469	99.5781
55.8666	49.3548
111.43	79.6114
78.8463	43.9613
149.852	84.4169
70.0333	71.6182
104.983	48.2911
50.3641	81.3608
119.201	45.6619
119.201	40.7701
80.6468	74.4006
60.0761	68.6472
74.8298	43.1416
62.6338	86.1459
103.153	33.2832
99.8756	42.8476
116.93	59.1418
95.0689	53.3702
74.278	59.84
149.852	70.4636
99.2183	49.4377
64.9895	49.4377
130.553	86.8588
96.3665	57.3504
70.2116	120.336
69.2273	66.3449
123.742	58.6536
106.645	58.6536
106.368	100.368
70.2116	73.2983
60.7016	88.8251
148.717	92.1956
84.9845	56.6011
152.123	73.4663
54.3204	67.8968
76.5724	48.6328
139.635	68.6279
94.0279	84.2183
138.5	66.6673
166.881	50.6706
123.742	31.821
70.156	53.6097
70.156	75.8662
102.12	35.9317
98.2601	69.1796
94.7045	50.1665
104.669	59.9308
102.51	37.1941
113.204	58.6854
116.93	61.9175
110.559	57.5456
74.3689	57.5456
76.3669	94.2561
51.4721	91.3067
87.6217	32.4374
88.2813	66.9637
76.0956	56.4104
50.0735	123.742
89.7662	69.6076
116.93	58.5515
150.988	40.736
113.04	66.5936
105.798	74.1532
87.2868	74.1532
82.8923	57.9668
85.3717	76.4725
177.098	95.5242
93.9484	66.3279
107.074	79.818
174.828	67.4518
76.2931	60.6562
93.9825	60.6562
55.803	79.6046
68.0648	70.4534
120.336	102.65
91.8006	82.9025
73.9908	47.9392
106.113	39.6088
113.525	51.1304
116.93	84.342
76.7461	47.9392
63.9598	55.6487
72.0268	51.1304
122.607	45.8764
130.553	55.6487
160.07	62.8552
	78.6135
	43.6786
	90.0103
	74.2508
	44.7662
	51.9625
	98.1296
	46.3782
	55.1037
	74.5482
	77.3898
	75.7811
	37.588
	46.2306
	69.644

## Sheet: Fig. S2F
Relative Kip2-G374A-3xsfGFP fluorescence (%) associated with bud-directed SPBs in wildtype and bik1∆ cells.
Measurements of GFP intensity were normalized to the mean of GFP fluorescences in wildtype cells.
	WT	bik1∆
	34.6118	11.0624
	37.7303	21.0556
	38.7383	22.7596
	41.7801	24.3744
	46.6127	25.7859
	47.6635	26.0177
	48.0331	27.242
	49.7816	27.3211
	51.0203	29.7062
	51.2604	30.7855
	51.5397	31.3477
	52.1774	33.3185
	57.1966	34.9363
	58.9119	36.185
	60.9736	36.3366
	61.921	36.3556
	62.0083	37.0747
	62.5189	38.6687
	63.9263	39.13
	64.3542	39.2464
	65.6725	39.461
	66.3013	41.6309
	66.6139	43.5548
	68.3458	44.7934
	68.3975	45.6403
	69.5582	46.6186
	69.7633	46.9889
	71.6242	47.0465
	72.5923	47.4121
	72.9323	48.4088
	73.2467	49.5273
	73.3305	49.5392
	74.0585	49.6699
	74.1864	49.8524
	75.6668	50.5769
	76.2427	50.6684
	76.2849	54.7379
	77.681	55.8225
	77.684	56.3413
	78.522	56.5191
	78.834	56.6266
	80.2195	56.9553
	81.4806	58.0804
	85.0187	61.1389
	85.7705	61.1923
	86.0921	64.1307
	86.8808	64.69
	87.484	67.005
	88.1324	69.2005
	88.2293	69.878
	91.1808	71.4666
	91.8964	72.3659
	92.7362	75.3988
	93.7032	75.5919
	95.397	75.8927
	97.0742	76.4032
	99.0189	77.0403
	99.3547	77.8831
	99.3636	78.8358
	102.92	79.9335
	103.709	80.9398
	103.939	81.08
	104.32	81.1615
	104.968	83.6589
	105.497	84.0184
	107.283	84.986
	108.125	85.093
	112.481	86.0249
	112.66	87.399
	113.412	87.6623
	113.864	91.6527
	117.522	96.871
	120.068	97.2329
	121.094	101.733
	124.191	104.243
	125.06	108.993
	125.222	111.99
	132.803	121.525
	132.887	121.58
	136.853	122.39
	137.538	124.716
	138.689	126.555
	143.165	128.678
	143.547	130.649
	143.606	130.768
	147.888	132.033
	148.257	132.44
	149.535	132.973
	150.66	142.693
	152.061	146.559
	153.378	150.683
	154.763	171.237
	159.026	178.356
	163.844	208.289
	166.813
	171.965
	183.211
	184.573
	188.937
	190.156
	251.037
	265.012
	318.584
	25.0721
	41.4865
	44.9806
	47.0727
	48.7249
	55.9176
	55.923
	56.5018
	60.3692
	61.8711
	61.8716
	62.2812
	64.1396
	66.577
	69.1446
	69.6319
	71.3091
	71.7466
	74.1114
	76.3634
	76.7081
	77.977
	80.9017
	81.4456
	83.6375
	84.2401
	84.3643
	85.4841
	86.9152
	90.429
	95.236
	95.8452
	97.1396
	99.3321
	99.7594
	100.36
	101.751
	108.844
	111.75
	121.484
	122.284
	130.528
	138.088
	140.043
	140.155
	150.677
	152.969
	155.174
	157.547
	168.81
	180.568
	182.495
	2.36267	0
	21.5062	0
	28.5847	1.57746
	34.7129	4.65428
	37.3555	8.37337
	37.3712	8.73655
	37.816	11.1835
	37.8854	11.688
	43.2064	12.4591
	43.8837	12.9373
	44.8523	15.8132
	46.2096	17.7478
	46.6553	17.9109
	46.9773	18.9751
	47.8721	19.3612
	48.3143	20.1078
	50.7015	21.294
	53.0485	23.0092
	57.5887	23.711
	58.7994	25.2595
	59.0179	25.7113
	59.6961	27.1844
	61.8324	28.6232
	62.3623	29.0321
	62.8984	30.599
	65.0286	33.4521
	65.5725	35.2086
	65.7901	35.2226
	66.5262	35.549
	67.2807	36.6422
	67.7782	37.4537
	70.3549	38.7215
	70.4444	39.8883
	70.633	41.1359
	72.2622	41.4526
	72.9632	43.0371
	73.2159	44.1583
	73.8187	44.3444
	73.8573	46.3588
	74.3907	47.0413
	74.6003	48.2152
	75.8409	48.6986
	75.9751	49.2812
	76.8788	49.3741
	77.0894	49.8462
	77.3175	50.0225
	77.3315	50.6331
	77.529	51.721
	78.5405	52.5501
	81.8867	53.0195
	81.913	53.8109
	81.9788	54.3908
	83.0974	55.7612
	84.6468	56.0674
	84.8846	56.0858
	85.1161	56.7236
	86.6261	57.451
	86.712	57.6116
	86.7787	58.2704
	88.1641	58.4415
	90.5065	58.5862
	92.871	60.1075
	93.0035	60.7112
	93.1289	60.7234
	93.4597	60.8015
	96.0934	61.5604
	97.9262	62.0658
	98.7483	62.1991
	100.17	62.2623
	100.204	65.1908
	101.223	66.0989
	101.806	66.363
	102.413	67.0807
	103.039	67.8492
	103.188	68.9994
	104.45	69.5179
	106.104	69.7723
	106.277	70.4874
	107.203	70.7304
	107.424	70.8295
	110.392	71.9481
	113.389	72.5175
	113.496	73.7353
	114.133	74.3284
	114.353	74.7776
	115.692	75.1925
	116.344	75.2259
	117.207	75.5646
	117.272	76.9779
	119.782	77.0657
	121.822	77.4368
	122.361	78.6782
	122.386	79.3353
	123.014	80.3864
	123.531	81.2865
	124.791	81.3989
	126.817	82.9948
	126.939	83.179
	127.634	83.5729
	128.489	84.5371
	129.742	86.6234
	130.963	87.1604
	133.657	87.2639
	134.684	87.7482
	137.795	88.8545
	138.541	89.5073
	139.164	89.7248
	140.105	90.5583
	141.127	90.7645
	141.449	91.8059
	141.577	92.1305
	141.706	93.6737
	141.729	97.1542
	143.761	98.4421
	143.959	98.4912
	150.538	99.3212
	150.796	99.7002
	152.626	100.25
	156.324	101.27
	157.199	101.718
	161.436	102.774
	164.477	106.402
	165.891	107.846
	166.126	108.863
	167.55	110.718
	188.606	111.323
	189.005	111.436
	206.082	113.632
	224.314	114.187
	316.179	114.758
		115.749
		119.46
		121.444
		121.461
		121.765
		125.99
		133.108
		133.892
		172.813
		179.726
		192.327
		216.221
		276.036

## Sheet: Table S1
Quantification of preanaphase cytoplasmic microtubule length (µm) using GFP-Tub1 as marker.												Quantification of preanaphase cytoplasmic microtubule length (µm) using Kip2-3xsfGFP as marker.
WT	bik1∆	kip2∆	Kip2-∆T									WT	bik1∆
0	0	0	0									2.7377	1.7775
0.677	0	0	0									2.7119	1.5549
1.742	0.156	0	0									2.7973	2.3046
1.472	1.066	0	0									1.54	1.3228
1.105	0	0	0									2.5623	1.9116
1.042	0	0	0									2.2545	1.9447
1.232	0.818	0	0									2.3447	3.1964
1.853	0	0.52	0									1.9158	1.1499
1.107	0	0	0									3.1855	1.3417
1.483	0	0	0									2.3314	1.1602
0	0.91	0	0.533									2.1325	1.7801
0	0	0	0.699									2.089	2.4493
1.338	0.737		0									2.43	1.6713
0	1.07	0	0									2.3354	2.5159
0	1.07	0	0									1.7174	1.8478
0	0.768	0	0.49									2.6582	1.8953
1.543	0	0	1.103									0.87169	1.5707
2.134	0.527	0	1.204									1.767	1.6845
1.184	0	0	0.699									2.1325	2.2397
1.134	0	0	0									2.2951	2.2227
1.257	1.087	0	0									2.43	1.6686
1.167		0.827	0									1.6324	2.1984
1.167	0	0	0									2.0827	1.7355
1.474	0	0	0									2.7861	2.0719
1.19	1.094	0	0									2.1704	2.5052
1.726	0	0	0									2.0262	2.5068
1.57	0	0.718	0									2.027	1.2534
0.563	0	0.669										2.7655	2.1194
0.435	0.797	0	0									2.3609	1.5316
0	0.86		0									1.6631	1.7726
0	1.453	0	0									2.5142	1.9529
0	1.599	0	0									3.2084	2.9074
1.431	0	0	0.975									2.4635	1.6209
1.156	0	0	0									1.6828	1.3129
1.411	0	0	1.076									2.2629	3.4476
0.738	0	0	0.411									2.4317	1.4727
	1.553	0	0									3.12	1.6037
0	0.919	0	0									2.473	3.7981
2.002	1.81	0	0.791									2.3339	1.7121
2.282	0.914	0	0.691									1.9579	0.88444
1.496	0.758	0.536	0.589									1.8192	1.1754
1.072	0		0									4.1328	1.9306
1.015		0	0									2.473	1.6651
1.396		0	0.761									2.4474	1.7577
0.599	0	0	0.613									2.5049	3.2009
2.122	0	0	0									2.9191	1.8007
1.75	0	0	0									3.2712	2.6257
1.135	0	0	0									3.4707	1.119
1.295	1.295	0	0									2.6345	1.7011
1.396	1.655	0	0									2.7779	1.6315
0	1.082	0										2.3672	1.2686
0	1.367	0	0.818									2.7725	2.2723
2.081	0	0	0.435									0.821	1.4855
1.371	0	0	0									1.4729	1.5535
2.211	0	0	0									2.0949	2.9598
0.822	0	0	0									1.58	1.996
0.691	0	0	0									1.6267	1.8495
1.05	0	0	0									0.83942	2.5825
0	0	0	0									2.7021	1.0322
0	0	0	0									2.7126	3.2766
0	1.43	0	0									1.7086	1.2187
0.832	0.555	0	0									2.8852	2.247
1.05	1.04	0.527	0									3.0587	1.4509
1.214	0.903	0.677	0									0.79364	2.9002
0.35			0.924									1.2987	2.5131
1.082	0	0	0									2.5619	1.73
1.948	1.343	0	0.368									2.6613	2.3145
	0	0	0									1.58	2.3527
1.354	0	0	0									2.4521	2.02
0.893	0	0	0									1.1285	2.498
0	0	0	0.291									2.241	2.1626
0	0	0	0									2.788	3.1807
1.041	1.044	0	0									2.5999	2.4013
0	1.263	0	0									1.5802	2.1393
1.257	1.395	0.746										0.8767	1.6845
1.25	0.631	0	0									2.4529	0.80735
1.083	1.976		0									1.0523	3.5132
1.288	1.44	0.379	0.379									1.5392	1.9302
1.105	0	0	0									1.8953	1.4136
1.049	0	0	0									2.7966	1.9238
1.507	0	0	0									2.4938	1.6975
1.301	0	0	0									2.4082	0.92914
0.711	0	0	0									2.3379	2.2425
2.427	0	0	0.727									1.9803	1.8344
0.867	0.78	0	0.791									2.1141	1.7253
0	0	0	0.379									2.6228	0.83746
0	0	0	0									2.6203	2.5882
0	0	0.581	0									1.2708	2.2457
1.167	0.893	0	0.585									2.239	2.2167
0.918		0	0.64									2.438	2.6385
1.502	0	0	0									1.8803	1.3511
0.841	0	0	0									2.4585	1.8879
0	0.893	0	0									2.6039	2.4842
1.103	0.93	0	0									2.7683	3.0393
1.091	0	0	0									2.9022	1.787
1.293	1.301	0	0										1.7615
1.44	0	0	0										2.6257
0.529	1.329	0	0										2.4789
0.608	0	0	0										2.4191
0	0	0	0										1.787
0	0	0	0.599										3.0479
0.785	0	0	0.325										3.5662
0.156	0	0	0										1.9695
0.179	0	0											3.6084
0	1.209	0	0										1.0478
0	1.027	0	0										2.3646
0	1.933	0	0										1.5406
0.81		0.559	0										1.5836
0.613	1.69	0.325	0										1.9414
0.429	0	0	0										2.0933
1.111	0	0	0										2.7408
1.105	0	0	0										1.9297
1.37	0	0	0										1.9873
0.737	0	0	0.858										2.3859
	0	0	0										2.6015
0.975	0	0	0.969										2.3223
1.496	1.98	0.145	0										1.6465
1.4	1.09	0.691	0										2.0733
0.855	1.017		0										1.7819
1.951	0.761	0	0										2.5228
1.84	0.966	0	1.011										2.1724
0.874	1.731	0	0										2.155
1.657	0.379	0	0										2.1954
1.785	0.368	0	0.871										2.7835
1.427	1.048	0	0.442										1.9171
0	1.55	0	0										1.5621
0.814		0	0										2.7859
0.436	0	0	0										2.6516
0	0	0											2.3872
0	0	0	0										1.8279
0.455	0	0.874	0										1.9689
2.261	1.113	0.46	0										3.5083
1.242	0	0	0										1.4261
1.508	0	0	0										1.4779
1.111	0	0	0										1.3877
0.46	0	0	0										1.3827
1.011	0	0	0										2.1482
1.111	0	0	0										1.1828
1.048	0	0	0										2.2628
0.994	1.015	0	0										2.1627
0.832	0.847	0.581	1.047										2.2133
0.552	0	0.13	0										0.7453
1.55	0	0.379	0.312										2.5775
1.431	0	0	0.388										2.6385
0	0	0	0										1.8062
0	0	0	0										1.2945
0	0	0	0										1.7424
1.63	0	0	0										3.0899
2.509	0.903	0	0										2.9829
0.99	2.237	0	0										1.5117
1.353	0.884	0.65	0										1.8301
0	0	0	0										1.581
1.04		0	0										2.3615
1.517		0	0										1.1332
1.379		0											1.6123
0.78		0	0										1.7615
1.637		0	0										2.5169
1.209		0	0										1.5203
0.581		0	0										2.3615
0.536		0	0										2.8509
1.262		0	0										1.9873
0.368		0	0										1.3279
0.331		0	0										1.3221
0		0.46	0.234										2.3106
1.793		0.536	0.411										1.3537
0		0	0.26										3.4658
0		0	0.783										1.6065
		0	0.455										2.9586
1.83		0	0.184										1.9873
2.327		0	0										2.722
1.523		0	0										3.0992
1.977		0.613	0										1.2288
0		0.508	0										1.9643
0			0										1.3012
0		0	0										1.8166
1.496		0	0										1.3993
0.924		0	0.291										2.1448
1.199		0	0.524										2.9574
1.665		0	0.234										1.0152
0.845		0	0.145										2.3321
0.718		0	0
2.253		0	0.379
1.371		0	0
0		0
0.874		0	0
1.326		0.46	0
0.524		0	0
1.701		0	0
1.214		0	0
0		0	0.331
		0	0
1.193		0	0
1.172		0	0
1.835		0	0
1.615		0	0
0		0	0
0		0	0
0		0	0
0.508		0.669	0
0.975		0	0.379
1.199		0	0.46
0.912		0	0
0.653		0	0
0.599		0	0
0.65		0	1.209
0.7		0	0
1.391		0	0
0.599		0.735	0
1.657		0	0
0.91		0	0
1.541		0	0
1.541		0	0.145
0		0	0.416
		0	0.469
		0	0
		0
		0
		0
		0
		0
		0
		0
		0
		0
		0.827
		0.761
		0
		0
		0
		0.758
		0
		0
		0.761
		0
		0
		0.691
		0.39
		0
		0.35
		0
		0
		0
		0
		0
		0
		0
		0
		0.599
		0
		0
		0
		0
		0
		0
		0.416
		0
		0
		0
		0
		0
		0
		0
		0
		0
		0.469
		0
		0
		0
		0
		0.559
		0.325
		0.35
		0
		0
		0
		0
		0
		0.867
		0
		0
		0
		0
		0
		0
		0
		0
		0
